# Supplementary material for: Immune classification of advanced melanoma identifies non-responders to anti-PD1 therapy
Source: Cancer Immunol Immunother. 2026 Apr 28;75(5):156. doi: 10.1007/s00262-026-04392-1 (PMC13125473; doi:10.1007/s00262-026-04392-1)
Supplement: Supplementary file 3 — Supplementary file3 (XLS 212 KB) [file 262_2026_4392_MOESM3_ESM.xls]

## Sheet: Hoja1
gene.hgnc.symbol	immune signature	ACTV NODO	GZMH	IL2RG	CYSLTR2	CCL18	CCR2	TNFRSF11B	AQP9	CIITA	CCL8	CST7	ZAP70	LY75	ITGAD	CD79B	TNFRSF9	CXCL10	CXCL13	GZMA	CXCL1	FCGR3B	FASLG	LTB	CCL21	ICOS	CHIT1	CCL5	CD7	IL1B	C3	VIPR1	HLA-DQA1	VTN	TNFSF13B	CXCL11	CD8A	CCL19	CTLA4	TLR10	CD22	CCR7	CXCL9	C7	LAX1	RGS1	CXCL2	CD8B	IL7R
EA759323_rna_067	immune-high	6.37805	5.53009	6.21756	7.28456	9.60317	8.05316	5.07345	7.64233	11.1258	6.11691	6.68125	5.62477	5.74768	3.76679	6.75008	4.99053	8.71146	6.85537	6.12988	3.30022	5.4904	5.64298	4.56325	6.69004	5.98034	1.21929	7.3246	5.07345	8.54711	12.8628	7.0385	7.2193	4.01071	6.75846	5.22622	8.36983	7.96543	5.81348	3.10382	4.56325	5.54953	9.02095	8.15503	7.0316	6.90148	3.38922	3.95349	8.59233
EA759362_rna_067	immune-low	5.00847	4.38703	5.95189	2.63153	7.93676	5.12967	2.09626	4.7722	10.8006	4.34219	4.19866	6.84604	2.29756	5.12967	3.02106	4.38703	7.6545	3.79495	5.32666	10.8708	5.20673	3.41667	1.86224	1.23583	2.77339	11.6806	6.9983	3.58006	1.58277	11.6893	2.29756	6.67579	4.70296	5.81092	3.86001	6.66673	1.86224	4.43052	1.86224	7.21896	2.47419	8.32739	3.50068	4.24811	8.9184	3.13059	3.13059	7.00551
EA759396_rna_067	immune-high	6.99165	6.60282	7.99497	5.6472	3.98067	7.34794	2.00615	4.37094	14.3778	5.43463	9.32322	8.09151	5.95154	4.06763	2.98921	9.1646	10.4295	10.3131	8.6554	2.00615	5.33298	6.97315	4.88355	6.52813	4.8348	5.80738	10.162	6.96184	3.30773	12.4109	4.14964	9.94519	4.06763	8.93235	8.49992	10.48	4.67781	7.30384	4.14964	6.76773	8.64483	12.6021	7.63097	7.5042	7.78004	4.22724	6.54338	8.63419
EA759408_rna_067	immune-high	6.42269	4.58423	6.77078	6.90613	4.40079	7.44589	9.41065	4.40079	13.0037	6.18345	6.0495	5.96933	4.89317	5.3383	3.04176	6.11057	8.96829	8.12359	7.12174	3.94442	4.24607	5.23237	2.91053	1.68828	4.19057	3.47237	7.76841	5.08798	10.8493	14.3135	3.56257	7.95898	4.2995	7.79656	5.71779	9.94175	5.25959	5.86685	6.66277	6.63186	5.831	9.50608	8.01196	4.92752	9.83269	4.13286	4.13286	8.02788
EA759514_rna_067	immune-high	6.10423	5.48559	6.40086	5.66846	4.49847	8.32785	9.76983	6.28116	10.7622	7.44276	7.01764	5.72461	3.86098	2.35368	4.84089	5.06039	9.72924	3.98875	7.26486	8.74922	5.61004	5.34938	4.26601	7.18707	5.89739	1.62898	8.81103	4.77151	9.00676	12.1545	0.103807	7.11888	3.19345	7.80149	4.26601	8.60711	3.86098	5.61004	4.87437	4.49847	3.98875	8.57183	8.18841	6.19104	7.32057	4.66076	4.73553	9.64809
EA771258_rna_067	immune-high	7.79751	8.51119	6.81973	5.31725	10.1579	7.2403	7.82363	7.53525	12.1222	6.56943	9.34288	7.56125	5.43443	5.21176	4.3753	6.94351	10.2427	10.2164	8.53544	6.32829	8.8094	5.62729	3.48482	8.46602	5.23349	10.3037	10.5723	7.62016	5.79737	13.3664	9.874	6.12247	3.41048	9.79311	7.70035	10.7142	6.13407	6.73849	3.48482	6.23444	6.21273	10.5481	11.8161	6.11078	13.6485	8.96845	6.08712	12.2604
EA771264_rna_067	immune-low	3.81649	1.74466	4.37885	6.40171	0.103807	5.36786	4.70691	5.07491	8.74251	2.83702	0.874569	3.23603	0.874569	4.43053	3.11489	2.83702	0.103807	3.80479	4.26957	2.83702	0.103807	0.874569	2.03915	3.34779	0.103807	2.03915	5.36786	3.23603	2.28359	10.3885	3.54826	4.57533	3.23603	11.5811	5.07491	2.28359	0.874569	2.67505	5.78013	11.6244	5.65536	3.88108	10.8619	2.67505	8.34139	0.103807	0.103807	5.54244
EA771313_rna_067	immune-low	2.28238	0.103807	1.52547	6.04496	3.57287	0.103807	3.71179	0.103807	6.39349	1.79918	3.57287	3.57287	0.103807	1.52547	5.34934	0.103807	3.77653	0.103807	0.103807	0.103807	0.103807	0.745029	2.22744	0.745029	3.24705	2.55724	3.24705	0.103807	5.37046	6.14644	3.95496	1.52547	4.30145	7.01987	1.18739	4.38687	0.103807	0.103807	1.18739	10.2768	1.52547	3.71179	0.103807	0.103807	5.81772	2.22744	0.103807	0.103807
EA771888_rna_067	immune-low	4.89231	4.47154	5.0204	2.76134	8.58467	3.64223	5.58077	6.1433	9.06065	5.25404	5.71219	4.50818	3.9918	0.718236	3.268	2.98575	7.42831	6.02188	4.71036	4.22975	6.73646	2.34157	2.76134	6.37913	1.97358	4.77192	7.41872	2.8779	6.09595	10.9293	5.25404	5.18783	3.42951	6.09595	1.97358	5.9571	5.52823	5.33784	3.08609	4.04263	5.43617	8.3065	6.11982	4.09173	11.3373	3.64223	0.718236	5.87533
EA771922_rna_067	immune-low	5.59129	5.11346	5.90897	6.49029	7.4044	5.80059	6.03731	6.35451	10.3532	4.47214	6.1298	6.11695	3.28852	4.47214	7.55972	4.47214	7.74658	5.68341	5.59347	6.29869	7.80785	4.25465	3.94126	5.16432	4.43118	3.54035	6.99768	3.94126	5.51725	9.53916	5.84804	5.41594	4.55071	6.0236	4.79624	7.63829	5.37334	5.23741	4.05346	4.20692	5.64811	9.18918	2.06367	5.08733	4.85935	2.98323	4.30085	8.04348
PD1_10_PRE_gide	immune-low	5.36328	3.78426	5.48794	4.8193	8.41914	4.72687	1.70699	8.57805	9.38981	3.29797	4.88494	5.43049	4.9881	5.27596	3.68947	3.99709	7.10582	2.195	5.5432	3.95697	2.3268	3.68947	2.93454	5.84753	4.46599	7.22888	6.96623	3.23224	5.41576	10.7255	5.17462	6.96623	10.3924	6.76013	2.3268	6.48475	7.48315	5.08437	3.87319	6.19673	4.43711	8.71669	7.12858	4.7028	7.87374	3.01492	3.09106	7.5007
PD1_11_PRE_gide	immune-high	6.21416	4.89978	6.75998	6.40887	7.69285	8.2662	6.16591	9.73342	11.0978	4.1816	6.94839	6.95975	5.63954	3.97337	6.15607	3.06884	6.77291	5.59656	6.03252	5.45935	6.72049	4.67031	4.69768	8.09147	3.92786	2.89054	7.65145	3.37045	6.2141	13.8066	9.23244	6.98218	3.78203	6.3059	4.39731	7.44484	9.4603	5.15808	4.61395	5.32536	5.7613	6.95408	7.95066	6.22354	6.15607	3.37045	4.77682	8.36982
PD1_12_PRE_gide	immune-low	4.53248	3.13597	5.20833	4.95105	3.24209	4.73179	7.70786	4.31191	10.2648	4.59829	4.47313	5.0996	2.35061	3.95422	4.98201	3.78899	5.19518	4.42888	4.15774	2.14712	4.01536	2.96055	1.27294	2.52891	2.52891	3.38793	5.59626	3.75354	7.13925	9.48379	3.19001	3.19001	2.25245	5.01232	2.03349	6.63475	3.56194	4.65703	4.26233	6.11223	5.11365	7.17987	4.74989	3.60235	6.04784	3.52036	3.02143	6.45885
PD1_14_PRE_gide	immune-low	3.76668	6.02709	3.98876	3.90485	5.00102	3.81575	5.62979	0.607035	8.65926	6.12305	3.98876	3.39143	2.69083	3.67086	5.38853	1.91293	6.03698	0.979401	1.72997	4.73554	2.69083	0.979401	1.91293	3.67086	1.52039	3.39143	5.74286	1.27511	7.23726	6.54643	4.89627	5.0604	0.607035	5.13595	3.12093	4.49848	1.52039	3.26251	2.22119	4.37917	2.35369	5.47836	5.99701	4.40994	8.41764	2.78772	0.607035	3.32841
PD1_16_PRE_gide	immune-low	4.34404	2.5522	3.35338	4.4292	4.10338	4.20908	9.65525	7.96688	9.49817	4.45807	3.77658	2.18863	3.08378	0.960241	1.25166	3.63203	5.2181	6.15365	4.02836	4.81129	6.07195	2.32026	2.44089	0.594663	3.29056	5.11309	5.13113	1.25166	6.95291	10.5264	2.18863	3.47138	6.64921	7.42821	2.5522	4.99983	1.25166	6.32802	1.49399	3.72999	3.90796	4.99983	8.93197	2.04377	8.58292	1.70141	0.103807	6.1448
PD1_17_PRE_gide	immune-high	6.48575	6.0553	5.98691	5.15833	9.95376	6.88352	5.1269	9.85829	10.8137	7.07687	6.39582	5.64246	3.51926	4.70545	5.42708	5.6313	9.54557	7.04779	7.16463	5.68625	7.38326	5.29188	2.77557	7.71461	4.92238	5.06189	8.96758	5.36106	7.91654	13.2071	4.45002	6.92523	1.38628	9.36116	6.30042	8.26408	6.49148	5.04518	3.47001	7.00952	5.83956	9.8565	5.99563	5.71824	9.27506	6.30745	4.26025	7.75629
PD1_18_PRE_gide	immune-low	5.54765	5.58687	5.5763	4.24477	3.73853	5.62837	4.53396	7.82369	10.9935	5.46617	5.20329	4.89864	4.13387	4.04472	3.66066	6.60223	7.52176	5.52229	5.54414	6.74113	5.5763	3.29883	2.66324	3.9497	3.13573	4.42042	7.25986	3.62009	8.51477	14.0221	1.49974	6.55459	2.95181	7.57844	4.24477	6.63314	3.24649	3.62009	4.86432	7.27627	2.66324	6.92305	9.00982	2.66324	11.9399	2.81473	2.66324	7.97009
PD1_19_PRE_gide	immune-low	4.5245	4.13895	4.25977	10.3838	8.37309	3.5188	1.75828	9.20101	8.48576	4.34417	4.99333	3.13242	2.85403	2.50875	1.15625	2.40778	5.15784	3.5188	2.40778	7.08457	5.14221	1.38598	2.2992	6.56905	1.38598	1.91367	4.70496	1.15625	10.2493	5.04468	3.82326	4.80762	7.60999	5.09427	2.92882	4.25977	2.6917	5.14221	2.40778	7.59858	3.86195	5.21873	7.16799	2.50875	11.8194	5.21873	1.58411	5.99513
PD1_21_PRE_gide	immune-low	5.34302	2.99116	4.62996	5.14801	5.22371	6.56486	6.74007	10.4947	10.0478	5.23838	5.70782	3.40944	3.30178	3.64795	3.24477	4.12944	6.30394	2.84541	4.51414	10.7826	9.1253	2.68325	1.90643	4.06504	2.76661	3.24477	6.2177	2.92012	11.2121	13.1565	1.90643	5.52839	7.84971	7.66653	1.15101	6.54729	0.542639	2.84541	4.62996	7.21097	5.01797	6.28286	5.73911	2.84541	9.6081	6.91924	0.103807	6.61633
PD1_23_PRE_gide	immune-low	5.62549	3.98723	5.58383	5.0704	7.46596	6.2206	6.4747	6.44703	10.2558	6.2206	6.52188	5.4084	5.01494	2.28579	5.79612	6.14512	7.01196	5.46469	6.01923	5.37942	2.15507	2.61907	3.37402	2.28579	4.55228	3.25139	7.51675	3.78104	7.19362	13.6371	4.32791	7.72119	5.96172	7.21017	4.44445	6.99294	4.83448	4.62817	4.13329	6.36807	5.0704	7.74411	8.1904	4.29724	8.51418	4.29724	3.59183	8.86987
PD1_25_PRE_gide	immune-high	6.62567	6.17139	6.9167	8.03597	7.71066	7.43248	5.35717	6.8564	10.8172	5.93365	7.32535	6.88255	5.35717	7.34742	4.49962	6.17844	8.7561	7.75379	7.30293	7.49878	4.02355	5.58658	3.40759	6.45311	5.29363	3.40759	9.30202	5.08426	5.61804	14.4672	5.31938	7.50441	7.45879	7.02631	5.65896	9.34262	6.53782	6.43555	3.50057	6.17844	5.79367	10.183	6.07641	5.40606	9.46448	4.22774	6.05358	8.69224
PD1_29_PRE_gide	immune-low	2.54853	5.99727	4.01194	3.30587	6.70432	0.103807	2.94216	3.7219	6.34888	3.19452	3.19452	2.00462	1.54151	1.34694	2.13097	2.6361	5.07734	1.34694	2.45469	4.36039	1.86614	2.00462	0.103807	3.40923	0.103807	0.103807	4.10726	0.103807	4.87554	0.855322	0.527955	1.86614	9.69381	4.78234	1.86614	2.94216	0.855322	0.103807	0.855322	4.01194	0.103807	1.12197	1.71294	1.12197	11.285	0.527955	0.103807	1.12197
PD1_2_PRE_gide	immune-high	7.08857	4.24206	6.92188	5.79215	10.8497	7.52294	7.14042	9.64294	11.9962	7.3962	6.87877	6.79365	5.4565	6.13924	5.31992	4.78915	8.5404	5.86268	7.66222	6.73039	7.70124	4.86964	5.12052	4.96433	5.53264	4.11573	8.12059	5.31992	7.6163	16.5957	4.86964	7.79182	7.26841	8.51872	5.33417	7.68743	7.79182	5.52023	4.7683	6.50953	5.89189	9.50956	11.1009	5.40341	11.2314	8.41021	4.18028	9.72704
PD1_30_PRE_gide	immune-low	5.00108	0.812126	2.46005	4.14162	8.76861	5.26829	8.65578	6.06198	9.71399	5.9683	4.03575	3.07967	4.82964	2.42997	3.66162	8.21568	6.55895	2.95847	5.57701	0.812126	2.87162	2.65468	3.09891	6.0887	1.5872	2.51839	5.29774	3.6089	7.21483	12.1445	1.41362	6.42811	3.58179	8.19179	2.30296	6.48955	2.68046	8.79577	2.97939	4.80055	4.56483	6.8204	5.38263	1.6407	8.28663	2.36786	1.74211	9.29357
PD1_35_PRE_gide	immune-high	7.85897	4.42163	8.66773	6.95688	7.5573	7.96832	5.98097	7.4311	13.3113	7.30212	7.79734	8.40943	6.54992	6.85908	6.83998	7.1656	11.9762	8.94153	7.46889	5.99255	8.02015	6.92097	6.25537	5.34942	7.40534	7.52975	9.34076	6.88415	6.95688	14.8944	7.54948	7.46474	7.74354	8.68389	8.9037	10.1879	10.8171	7.64427	8.07291	8.63855	7.54162	12.0668	5.84708	7.0148	10.637	3.28186	6.04909	10.3809
PD1_36_PRE_gide	immune-high	6.5819	6.15564	6.59348	5.80331	3.8728	6.46177	6.0778	4.61353	11.2415	4.84262	5.65036	6.15564	4.58568	6.90094	5.89695	5.70317	8.47533	6.18379	5.76657	11.5302	6.41505	4.00487	3.17511	7.24608	5.83914	3.72742	7.6236	4.30735	5.28508	15.1017	4.61353	7.67407	3.82595	6.80152	5.58151	7.961	7.56061	7.80063	5.677	8.82571	5.89695	8.84493	9.68651	4.95575	15.7059	4.374	4.27283	8.52384
PD1_38_PRE_gide	immune-high	7.7598	6.44123	8.12475	7.19424	3.73714	8.28117	6.92987	7.34949	13.7026	7.95947	8.44057	8.36211	4.65291	6.18755	5.69676	8.16712	12.3521	10.7637	8.8793	4.72634	8.53045	6.82791	5.0651	8.62148	6.30406	5.54266	10.848	6.77697	8.39626	15.8755	1.88823	9.37696	4.34631	9.91412	9.72479	10.6377	4.90564	6.81113	6.59291	5.86877	4.92656	13.3817	7.01536	7.82386	9.59112	2.19458	7.25753	8.43876
PD1_3_PRE_gide	immune-low	3.86512	4.31543	4.18569	4.67102	3.44896	5.93087	3.13423	7.87269	9.63898	0.103807	4.40561	4.15135	3.13423	4.15135	3.39127	1.86516	4.31543	0.949172	3.39127	3.92612	2.7311	1.86516	2.16968	5.58986	2.82124	0.103807	5.14245	2.16968	2.90608	12.2027	6.91811	5.41272	5.42715	6.18967	1.86516	4.93603	5.73607	3.06211	2.82124	5.55087	2.63496	4.21924	4.00516	2.02544	4.6217	0.587542	1.23808	4.08011
PD1_40_PRE_gide	immune-high	7.92718	6.18029	8.01958	6.92492	4.60556	8.48665	5.85354	8.45343	11.8382	6.86049	7.82292	7.60124	6.66541	5.98023	7.57058	8.11402	9.82299	10.1199	8.68286	6.73893	7.63126	5.61	5.94242	8.6318	6.73893	5.00458	10.6278	5.49716	8.19665	15.7584	5.57336	7.49424	4.72172	9.08109	6.43975	10.5839	8.08612	7.27599	8.95858	9.27799	6.87562	10.2998	13.3013	7.9828	11.2801	4.21952	6.30471	11.0313
PD1_41_PRE_gide	immune-low	5.70624	5.67772	5.8176	10.3367	6.84462	6.44739	4.69658	5.95447	10.983	5.93569	5.30601	5.41847	3.1847	4.28659	4.06262	4.22607	9.43092	4.28659	6.53107	5.15187	4.42765	3.30662	2.45537	4.76199	5.67772	2.82541	7.42508	4.06262	6.088	11.0866	1.62252	6.7986	0.907975	6.91341	6.7986	7.48442	5.06814	4.58051	3.47212	8.64809	4.28659	9.27441	8.12567	3.75516	10.0681	5.0508	3.95485	6.60424
PD1_42_PRE_gide	immune-low	5.77094	5.32608	5.77631	6.40995	8.31867	5.87249	5.93322	4.25744	10.7213	2.96186	5.3109	6.43116	4.43592	2.79737	6.65199	3.42355	7.01247	4.82584	5.77631	6.67588	4.59474	4.19267	3.72777	6.96962	3.03757	2.00474	7.35715	2.96186	5.70844	15.9095	4.28876	5.97233	5.92327	7.26171	4.28876	6.68768	8.54145	4.43592	5.21633	7.58556	6.27569	6.51302	11.3184	5.45593	8.07768	7.37914	4.08973	8.03213
PD1_44_PRE_gide	immune-high	8.25023	6.87489	8.90049	7.90623	6.88507	7.49916	8.72328	8.15143	13.0897	4.9532	8.30521	8.89169	6.49779	8.44244	9.83404	7.94079	8.66837	9.76479	8.54706	3.35218	4.78952	6.42991	7.91619	10.9937	7.92608	7.09686	10.3588	7.2699	8.30331	14.6313	5.16842	8.0735	7.62287	8.43206	4.62927	11.3661	10.5319	8.51793	9.95428	11.6804	8.22937	10.5176	11.6812	8.10431	11.6652	5.76121	6.47776	10.8279
PD1_45_PRE_gide	immune-high	7.33742	6.54909	8.40294	7.50079	8.76405	8.28159	5.06494	2.2562	13.098	6.02117	9.05137	9.08864	5.53707	9.02085	5.32023	7.42898	8.34457	9.40656	9.30677	5.55138	5.17992	7.29083	4.35852	1.0002	7.42898	12.0601	11.1657	6.94018	5.38558	13.1366	5.94735	6.47596	9.63955	8.29227	5.30342	11.7382	3.71242	8.29014	6.93473	8.65564	5.82311	9.7114	8.66554	7.39368	10.5739	5.17992	7.50079	9.24098
PD1_46_PRE_gide	immune-high	6.87337	6.11179	6.76647	5.6353	7.7674	6.62555	3.19843	7.83809	11.2063	6.14521	7.17525	7.03963	4.59537	5.72646	6.07757	6.66065	9.89388	9.42365	7.36807	8.21189	6.84993	6.22554	3.43303	4.75545	5.96976	4.77693	9.99817	5.36437	5.98829	13.9776	6.09478	7.31765	5.74838	7.46059	5.93195	9.64864	7.13005	6.32369	5.64702	7.87093	4.81896	9.74717	7.06605	5.53799	10.9954	4.64295	5.72646	8.26607
PD1_47_PRE_gide	immune-high	7.59087	6.753	8.14854	7.05644	12.1107	7.37333	6.49284	1.21181	12.4769	7.02009	9.4352	6.65568	6.15859	8.29261	4.17346	7.96954	10.0569	6.87502	8.45796	5.32122	4.57523	6.48619	5.8105	3.61467	7.04291	14.7829	9.80387	6.418	4.90915	15.9214	7.39833	9.49518	7.2688	8.74079	6.67334	10.219	6.86481	7.06091	4.52425	8.91418	5.37976	11.5438	8.62607	6.33906	7.62092	7.05194	5.02372	9.07672
PD1_48_PRE_gide	immune-high	8.22962	8.09687	8.70676	5.7325	8.12365	7.86743	7.13326	7.93413	12.9122	9.27219	9.05067	9.26016	5.2985	5.43637	9.38973	7.77427	11.9925	10.6511	9.0741	9.81393	5.43637	7.06687	6.76573	4.92024	7.20061	7.09212	11.541	8.18559	8.40134	13.593	3.22686	8.27653	5.3828	9.4208	9.09299	11.0914	9.88188	8.19144	8.28385	10.1009	7.23125	11.9614	6.09097	7.78206	10.7516	6.124	7.53432	10.1071
PD1_49_PRE_gide	immune-low	5.69405	6.08679	6.12186	5.14395	5.67934	5.49101	4.28321	6.75628	10.241	5.19424	5.79249	4.77684	4.25189	6.13908	4.01129	5.28985	8.74408	6.47367	5.93732	8.4571	4.68603	4.90316	2.87694	4.51192	3.67593	2.7026	8.25869	4.82019	6.9541	12.4012	4.56384	6.25418	2.60683	6.78392	5.50436	8.32603	5.05603	3.81098	3.89447	6.85337	4.31386	9.25221	5.78156	4.94292	12.2536	2.9568	4.21988	7.3439
PD1_4_PRE_gide	immune-high	7.77688	7.14435	7.81092	5.33222	11.0736	8.90971	5.34201	6.78411	11.3796	7.67526	8.9862	7.30432	6.63685	7.73868	6.76968	7.78694	9.54905	9.42505	9.49963	7.41161	4.84648	7.043	4.76152	6.40443	5.80166	8.85864	10.7188	6.7255	5.6641	16.0094	7.43694	8.76309	3.37819	9.32497	7.53299	10.2815	8.83068	6.40909	5.00887	7.74791	7.41856	11.6564	10.1562	7.56989	9.37856	6.53388	5.38525	9.12906
PD1_50_PRE_gide	immune-high	6.43074	5.67994	6.34002	6.00628	6.1642	5.23989	9.06105	8.0501	12.2685	6.74194	6.03723	5.89801	4.92377	2.39431	3.43751	6.17352	9.31899	9.54313	7.01505	8.08262	7.09569	4.26299	1.76481	6.32337	3.71785	4.6577	9.38063	4.98856	8.08509	10.9349	0.622315	6.70386	5.1293	8.05263	4.80887	9.2989	2.73367	5.40723	3.61216	4.45863	4.36413	9.91777	8.9903	6.55493	9.87056	6.06754	4.73526	9.08717
PD1_52_PRE_gide	immune-high	6.73202	5.95303	7.56374	5.27422	8.45229	10.0061	4.32899	10.465	10.9276	6.29346	6.33182	6.47582	4.29832	5.14229	4.83557	5.17642	8.82198	8.44531	6.11138	7.80646	10.7605	4.99706	4.9386	2.15593	3.86814	5.71835	9.33296	5.50661	9.62787	13.6662	4.52715	5.96284	6.20529	8.0697	5.38052	8.68199	9.13566	5.24235	6.38387	8.26077	5.22615	9.11601	4.99706	5.97258	8.19985	7.11339	4.85677	8.5564
PD1_53_PRE_gide	immune-high	7.72501	5.53324	8.86901	7.18718	3.39212	10.1149	4.2818	1.96414	13.3295	4.56634	8.92323	10.1007	5.31153	10.2939	8.19583	7.09073	8.49236	8.77593	8.12454	3.18348	6.01539	7.87522	7.69669	10.1173	6.982	7.67023	11.2849	8.10985	6.78033	6.899	4.44674	7.8131	7.80704	7.10562	6.29188	10.8716	7.82514	7.55927	8.43656	13.1251	6.47115	9.36488	11.274	9.02199	12.0046	4.98652	7.62962	9.39144
PD1_54_PRE_gide	immune-high	6.85535	5.5258	7.00364	5.68351	6.32955	7.48483	4.73973	7.50033	11.4357	5.4319	7.08301	7.00364	4.35248	4.51394	4.45151	5.41564	10.4085	9.76975	7.18727	9.72343	6.69554	4.63125	4.86478	0.640103	6.1931	6.78054	9.43461	5.64218	7.71487	12.357	1.80479	6.97063	7.04651	8.19391	7.40471	9.26572	4.79106	9.04299	4.28247	9.0041	5.59963	11.2212	4.48306	7.11861	12.4006	6.20261	5.14677	8.85981
PD1_5_PRE_gide	immune-low	4.68108	4.76964	4.56071	4.34922	5.54179	4.81746	5.70324	5.95918	8.7756	5.98034	3.75344	3.84859	2.7205	5.07524	3.29409	2.38181	8.02683	2.7205	4.74512	4.97337	1.75408	6.12039	1.75408	1.9384	3.42335	6.30786	7.17493	2.81776	5.48369	13.7698	4.1766	5.65141	2.38181	6.51783	6.02176	6.47374	3.29409	2.90889	4.24815	5.54179	3.36017	7.52023	6.56762	2.50375	8.21936	2.38181	2.38181	6.5746
PD1_6_PRE_gide	immune-high	7.39418	1.663	9.40154	7.24516	6.23545	6.07681	7.52872	5.84705	11.7236	3.23927	7.01366	8.40717	7.12597	3.92567	8.91369	7.41395	7.95084	10.4648	7.18938	0.103807	1.08452	3.76844	8.10679	11.5593	8.17103	9.83238	9.77238	7.49983	4.27656	13.0288	5.97252	6.59678	1.40256	7.7376	6.35088	10.9957	9.23497	9.37338	9.75153	11.3487	8.98094	9.61866	11.2195	7.23016	10.8406	4.38887	5.06621	12.3028
PD1_7_PRE_gide	immune-high	7.36131	6.07919	7.8111	7.87296	3.87412	7.76522	5.45003	8.13104	12.7908	7.54039	8.28851	6.47081	7.11721	7.56202	2.52614	8.45186	11.3748	10.1994	8.43633	7.25193	9.12585	6.59489	4.04766	6.48597	5.52535	4.55863	10.1184	5.79256	7.74015	15.7878	1.31052	9.25428	3.38487	9.88024	7.86718	10.8819	3.01848	6.59489	7.25193	6.20365	3.77883	11.7095	6.31821	5.46542	12.7505	3.9195	6.71557	8.60728
PD1_9_PRE_gide	immune-high	6.56177	7.3669	8.10761	7.61137	8.75519	8.06199	8.33752	5.07473	11.4869	5.95501	6.72551	6.9016	4.85693	4.12001	8.43916	5.64428	7.5761	3.97	6.63494	3.92993	3.13782	5.01852	5.77444	5.24771	5.09299	5.19796	7.78989	2.30401	7.03036	15.8566	4.76881	7.90547	3.66285	8.35465	3.20653	8.76518	6.21053	5.87284	8.74944	11.5191	6.75448	7.03509	10.9601	6.60979	8.8695	4.25589	2.30401	8.88531
Pat03_rna_va	immune-low	6.15425	5.0039	6.29654	7.45015	10.2674	7.05393	6.89855	9.77989	11.9178	4.97455	5.49212	5.36218	6.4956	3.3391	6.32007	4.35453	5.61131	1.59113	5.06086	2.78437	9.60061	2.91369	3.51247	8.39123	3.42839	2.6423	6.1728	5.03266	4.05142	15.3691	9.75529	8.36036	5.59212	7.01842	3.66722	6.59537	9.31328	4.67952	2.6423	5.31613	6.22358	7.30445	6.52626	5.40681	9.64436	6.81822	4.4429	7.30445
Patient105_T_P_RNA_liu	immune-low	4.30973	2.64324	0.103807	0.103807	4.44397	3.30279	5.2793	0.103807	8.84354	3.75372	5.7915	4.9089	2.86431	3.05596	0.103807	7.14216	8.82884	8.40452	6.45904	5.39022	0.103807	5.63512	3.22511	0.103807	7.04943	0.103807	8.75821	3.5135	3.75372	8.22161	0.103807	5.52598	0.670729	7.70032	0.103807	10.2039	4.9089	4.26146	4.05248	4.9089	0.103807	9.86204	0.103807	4.40927	12.5896	0.103807	4.93353	7.53715
Patient106_T_P_RNA_liu	immune-high	6.74666	5.67913	6.96221	6.11172	9.44334	6.86578	4.70908	9.17256	10.5582	6.42916	6.38345	5.67913	3.76717	5.05842	9.10611	6.68919	10.9168	7.98688	7.20051	6.39885	5.60141	5.43215	2.47339	4.80466	5.54717	7.38963	9.36319	5.72872	5.57454	11.8239	3.76717	6.83215	5.51926	7.53608	6.33625	9.47819	5.57454	6.73844	4.85017	5.91158	5.24036	11.2518	8.13674	5.84569	10.9911	8.48938	4.17746	8.45296
Patient107_T_P_RNA_liu	immune-low	2.24648	0.103807	0.103807	0.103807	0.103807	0.103807	0.103807	0.103807	7.27151	0.103807	6.387	0.103807	0.103807	6.7974	0.103807	0.103807	0.103807	0.103807	0.103807	0.103807	7.76454	0.103807	0.103807	0.103807	0.103807	0.103807	9.01246	0.103807	0.103807	9.10813	0.103807	6.387	0.103807	9.57798	0.103807	6.51663	0.103807	7.53899	0.103807	0.103807	0.103807	0.103807	11.1366	0.103807	9.84191	0.103807	0.103807	13.182
Patient10_T_M_RNA_liu	immune-high	6.33902	5.50764	6.98792	4.5914	8.72194	7.32786	5.79093	5.79093	9.8324	7.84397	6.51665	7.43461	4.54132	4.37969	9.26382	5.60838	9.74244	6.65262	7.36433	3.98927	4.13147	5.12107	3.74562	3.91254	5.1877	3.21732	8.26248	5.34196	6.87112	12.2027	4.77599	6.14966	6.39501	6.47724	6.58005	8.54578	6.87112	5.87422	4.5914	6.9691	6.5924	9.19462	9.20672	6.24662	6.39501	3.98927	5.42718	9.48032
Patient112_T_P_RNA_liu	immune-high	7.41289	7.80702	7.64836	7.80702	6.04141	7.49099	5.86019	8.16061	12.6297	4.44672	7.02959	9.02785	4.44672	7.73865	6.81393	7.33763	10.2729	9.48451	7.99462	6.30052	0.103807	6.78031	6.5201	9.88721	5.86019	7.31433	9.14475	7.02959	6.63741	14.7446	6.71063	7.47005	7.44881	7.53197	8.57756	9.38736	9.203	8.10737	5.92316	6.91033	7.47005	10.618	6.87891	7.31433	9.11134	6.1507	5.41073	9.14475
Patient116_T_P_RNA_liu	immune-low	5.6286	4.65644	6.34553	5.35198	5.80102	5.87271	6.81462	7.61736	10.4284	5.27469	4.77344	5.85512	4.65644	4.84648	6.50066	5.19303	8.65212	3.03138	5.32668	3.46159	5.27469	4.12165	3.36546	7.82589	3.86464	3.46159	6.32011	3.71664	6.40718	13.356	6.84167	4.77344	6.4893	6.46631	6.05326	6.89429	7.31681	4.73549	5.01437	4.94954	5.16475	9.58633	9.02287	4.2348	7.85716	4.77344	0.835711	6.62004
Patient11_T_M_RNA_liu	immune-high	6.39746	5.7684	6.35485	5.2613	9.41372	6.41911	4.20724	7.48198	10.2804	6.61472	6.19275	5.63046	5.3073	4.76395	5.47791	6.26446	9.45773	5.95336	6.73741	6.78695	6.70341	5.00633	3.88203	4.76395	4.55104	5.98201	8.45227	5.35188	5.47791	10.9715	4.55104	7.14459	1.83183	6.78695	7.65206	7.89736	5.16465	4.55104	3.09262	11.2899	4.10676	10.4438	6.83485	4.38935	12.9327	5.06106	4.55104	7.58828
Patient121_T_P_RNA_liu	immune-high	7.38537	7.32284	7.57721	5.26651	7.72486	7.42846	5.33498	7.05499	12.0266	7.15307	6.77593	8.42395	3.72634	6.50586	6.713	6.56407	9.59748	8.32642	8.60815	9.05386	4.00377	6.67388	4.37289	6.42963	5.46288	8.91538	9.61307	7.33125	5.36803	13.3012	7.84125	7.59826	8.02862	7.28872	7.59128	10.0763	6.22834	7.24491	4.81776	7.227	7.34791	12.0865	8.36377	6.59232	9.36347	4.6124	6.63368	9.72734
Patient125_T_P_RNA_liu	immune-high	9.03734	9.73325	10.2607	7.22492	7.77224	8.7629	7.45783	3.82572	13.4911	7.47918	11.2173	11.5676	6.98732	8.66693	9.00045	10.0769	12.4716	10.3387	11.6314	6.56308	4.21316	9.12532	7.25823	6.28458	8.57407	6.6535	13.8227	9.47973	5.51193	15.2216	4.21316	8.4462	7.06468	9.21501	10.2148	14.2338	10.0209	8.98809	8.05888	9.28133	9.23815	15.0075	8.63874	10.5535	10.7419	6.01906	9.4494	10.3997
Patient131_T_RNA_liu	immune-low	4.72071	7.19521	5.42056	0.103807	11.8977	8.48931	10.3542	8.94855	9.46807	7.11337	7.11337	7.6946	3.86237	0.103807	0.103807	0.103807	0.103807	0.103807	0.103807	6.15211	8.12178	0.103807	0.103807	0.103807	8.3233	8.32935	8.3233	0.103807	6.44758	6.00858	0.103807	4.6622	0.103807	6.17918	0.103807	7.5976	0.103807	6.55482	0.103807	8.60362	0.103807	0.103807	7.41609	6.3074	12.738	4.87582	0.103807	9.84502
Patient132_T_RNA_liu	immune-high	8.79352	6.89556	8.6502	6.59792	11.1431	8.93824	7.42316	9.3378	13.2012	4.7428	8.56376	8.83869	6.71484	6.97809	9.17823	7.73934	10.8824	12.1976	9.02814	2.19508	7.53643	5.07826	7.35273	11.1711	7.93797	7.56341	10.3714	8.13068	7.73934	15.922	8.61624	7.53643	8.92443	9.3456	8.58147	10.1623	10.709	8.3988	8.82016	10.4066	9.11581	11.7912	12.7697	8.4382	11.4159	9.64406	5.46915	12.3071
Patient133_T_RNA_liu	immune-high	7.41883	6.85371	6.93371	6.32573	9.09917	6.16927	7.16676	8.58333	11.0434	7.09898	7.40993	5.48428	0.925195	5.12401	5.34493	7.4915	11.2832	10.0436	7.51769	10.9138	8.64107	6.06655	2.12828	7.58117	6.54535	9.96841	8.93636	6.38385	10.6329	12.5206	3.6571	6.92395	2.77504	8.13198	8.37345	9.42919	6.86396	6.95304	6.32573	7.55611	5.93667	11.9726	5.72813	8.102	12.3169	6.53257	5.25436	8.64998
Patient134_T_RNA_liu	immune-high	7.9979	6.67167	8.12868	6.19231	7.83609	8.20418	7.38462	8.06934	12.1674	7.58622	8.14793	7.32386	6.68051	4.70797	7.82418	5.99386	10.131	11.7574	8.75532	8.77403	9.40724	6.4099	6.56115	9.46081	7.19407	5.27302	10.1502	6.4099	10.7117	12.0293	6.19231	6.36674	7.17543	7.46867	6.90074	10.4642	9.34188	7.278	7.92432	8.5536	8.04559	11.5881	7.59092	9.03578	9.7938	6.92326	6.07654	10.9791
Patient135_T_RNA_liu	immune-high	6.66527	5.91696	6.07044	9.4505	8.65438	6.55967	5.7678	3.49161	10.1404	7.1564	6.8835	7.16495	4.421	7.55143	0.103807	7.10401	9.74658	9.65549	7.50505	4.30203	2.97397	4.63301	3.37856	6.7535	5.60143	7.42902	9.1111	3.59645	7.67627	14.2044	4.30203	5.32456	6.98354	8.72834	6.36567	9.1907	7.96766	8.76535	6.64769	9.3034	5.46963	10.0029	8.88918	5.99574	9.27406	4.17236	4.81783	9.99931
Patient13_T_M_RNA_liu	immune-low	5.30985	4.00648	5.78649	4.65541	7.25744	4.65541	6.21151	9.6727	8.8882	6.5394	4.83093	5.07373	3.94673	1.88083	4.7282	5.25709	8.19894	6.68365	5.10139	6.0073	7.26968	3.25572	1.88083	0.787991	3.04392	5.12854	6.41263	3.8844	7.66222	4.61759	1.88083	6.36777	5.23228	6.1466	4.92683	6.70184	2.7956	4.36713	2.7956	5.58566	5.68042	8.89414	10.0094	4.22345	8.41278	6.83139	4.27295	8.76387
Patient140_T_RNA_liu	immune-low	4.47771	3.48151	5.77912	6.00757	6.02258	4.21511	0.103807	3.19387	9.6678	4.77197	4.41038	5.91405	0.103807	6.21785	0.103807	3.48151	7.70758	5.54963	3.86142	6.10952	3.56592	4.26646	0.103807	3.29625	3.08366	6.69168	6.96471	1.91327	6.03744	12.0616	1.91327	6.60457	3.86142	5.74332	0.103807	6.67278	2.83423	7.65556	3.72122	7.23344	4.54124	4.49893	0.103807	4.49893	12.1286	3.29625	0.103807	4.87483
Patient141_T_RNA_liu	immune-low	2.42098	3.26784	1.1005	0.103807	7.28705	0.103807	4.41944	3.79813	6.38267	0.103807	0.103807	0.103807	4.26747	0.103807	0.103807	6.60505	0.103807	5.71203	0.103807	0.103807	0.103807	0.103807	0.103807	3.41977	5.41927	0.103807	4.55691	0.103807	4.90477	6.58911	0.103807	0.103807	2.68325	5.48966	0.103807	0.103807	0.103807	0.103807	0.103807	7.42814	0.103807	1.1005	1.1005	0.103807	15.0552	2.42044	0.103807	6.93013
Patient142_T_RNA_liu	immune-high	6.26472	4.28651	6.13393	5.7726	8.41392	7.55293	6.38336	0.103807	10.4947	9.22002	12.9347	6.61304	5.66201	5.03426	7.1813	6.5345	7.46155	0.103807	7.71996	4.36929	0.103807	4.72411	4.75523	7.65132	7.19838	8.62236	9.70351	3.65533	5.57748	11.5601	0.103807	6.20327	0.723224	8.62025	5.46905	9.6538	5.10843	6.83317	4.65979	5.81751	6.50734	6.76601	7.19271	3.09862	9.57425	6.92497	0.103807	7.75502
Patient143_T_RNA_liu	immune-high	7.87006	4.83137	7.22368	6.63288	12.6965	9.28351	6.0843	9.93732	11.7798	8.06091	9.69262	7.83072	6.68982	4.18561	6.25573	5.6152	9.77951	5.27588	7.92522	4.13964	6.86956	6.67377	6.97149	7.94206	5.47414	10.3233	8.87895	5.88972	7.59128	16.7096	6.38943	7.99142	6.00959	9.3303	7.43352	9.07489	9.43155	5.21067	5.18826	10.8261	7.20148	10.2097	8.70045	7.35522	11.5232	7.20148	3.1803	10.3917
Patient144_T_RNA_liu	immune-low	4.8445	7.13236	0.103807	7.71606	9.83853	4.56619	0.103807	5.34522	9.18662	0.103807	8.73647	3.71027	0.103807	6.17898	0.103807	0.103807	3.71027	0.103807	3.35924	9.00804	0.103807	0.103807	4.6086	0.103807	0.103807	9.76309	7.32907	4.8398	7.08808	13.9577	2.75026	6.98722	8.06725	7.42711	5.53309	7.96486	3.14544	4.56619	5.98336	8.97397	0.103807	7.03465	8.8862	0.103807	9.72986	1.96403	0.103807	7.11775
Patient145_T_RNA_liu	immune-high	7.03998	4.52507	7.01832	5.30328	10.6714	7.87455	5.74407	5.41352	11.4323	8.05972	7.97236	5.56454	6.59562	3.76735	4.984	7.9126	9.87321	8.85912	8.27947	8.80704	2.87694	4.8726	4.06633	7.70063	6.6972	7.92661	10.5008	7.02702	4.1954	15.4887	7.25883	6.44799	9.50576	8.59821	7.08648	10.3487	4.25584	7.23651	5.27435	7.4585	2.53059	8.85424	8.9511	6.54807	7.48399	4.83347	5.56454	6.60726
Patient146_T_RNA_liu	immune-high	5.44981	3.03253	6.02337	4.8117	8.71086	6.84298	0.103807	4.39071	9.46097	5.45028	5.6676	5.74612	1.31972	2.41666	5.40259	4.65772	8.76372	6.58976	6.4085	6.50197	4.8117	4.28947	4.95082	1.31972	3.63775	4.28947	7.84516	4.28947	5.74612	12.4904	1.31972	6.89561	4.0628	9.85789	6.22875	7.17646	5.30221	4.57409	5.01566	6.92965	5.49644	9.98879	6.71217	5.58456	5.8914	4.28947	3.93455	8.17109
Patient148_T_RNA_liu	immune-low	5.76234	4.6183	6.75144	11.0715	10.5641	6.77741	5.80416	9.11115	9.93328	2.79623	7.24583	3.88509	4.78119	5.29426	4.78119	4.67467	7.4534	4.83165	6.42983	3.44104	0.103807	3.44104	2.57715	6.62841	4.06456	11.7432	7.33597	2.98638	3.44104	11.8427	2.31875	5.7263	7.39588	6.42983	4.4985	7.41255	6.42983	2.31875	1.03788	8.19808	4.29778	7.28257	7.70417	4.6183	6.34554	4.88039	4.06456	7.37051
Patient149_T_RNA_liu	immune-high	8.74368	6.48869	8.72398	6.17606	11.4109	9.44662	10.9417	10.1206	12.7083	8.45013	8.06882	8.10529	7.51987	6.42716	9.04048	8.16618	11.6135	10.204	9.77146	8.03141	7.17157	6.62279	6.82714	7.32562	5.40308	0.765068	10.2499	7.63771	7.94626	18.0644	5.80892	7.50008	11.3909	9.40866	7.78395	10.7132	8.3487	7.25065	8.67189	9.19612	9.53555	11.3983	12.2842	7.56817	8.7886	8.14404	7.42339	11.1891
Patient150_T_RNA_liu	immune-high	6.13445	5.59196	7.02438	5.31213	4.23694	7.00714	8.68506	4.45603	10.3646	6.88034	7.20153	5.06801	5.56865	4.8533	5.72443	4.81419	8.45333	6.44109	6.95416	4.4043	3.3718	4.89138	4.69006	7.20909	4.1135	0.885731	7.66978	3.47571	5.80644	10.8001	4.60095	6.52826	6.41518	7.20909	5.88403	7.79558	6.29249	4.45603	5.28378	7.41916	5.28378	8.73041	13.1856	6.55222	13.5733	3.25982	3.57264	8.98713
Patient154_T_RNA_liu	immune-low	5.44917	2.15389	6.02707	5.16818	4.81147	5.25576	6.79891	8.59209	10.6316	5.25576	4.41472	5.8694	4.55943	4.75247	6.37879	3.16208	2.96826	5.16818	4.86815	3.97292	5.16818	4.07277	3.74975	9.33249	0.103807	7.20314	4.97525	3.48563	3.33291	15.8425	7.90462	5.89691	2.15389	5.62817	3.74975	4.92269	5.9239	4.92269	5.59497	7.97082	5.02595	5.97641	11.196	7.12388	5.45395	3.86565	4.25385	7.1122
Patient155_T_RNA_liu	immune-low	6.32218	5.23699	6.50423	5.46042	7.99445	5.23699	6.21629	7.95826	9.70985	6.94981	8.21903	5.97684	5.50123	5.68959	5.13694	5.8873	10.1135	6.56325	6.70975	5.08419	4.64841	3.63751	4.64841	10.626	6.14081	4.12918	7.72834	3.11353	4.64841	11.7014	6.79429	6.46351	4.41203	6.979	8.35884	6.99338	6.67449	6.06115	4.02107	8.39178	6.19156	8.00158	6.87414	5.18783	10.821	4.71932	0.103807	7.46505
Patient156_T_RNA_liu	immune-low	5.78443	4.18001	4.95625	11.3326	11.2892	6.25768	4.72212	9.69137	9.88986	3.8589	5.04924	4.54185	4.05103	2.38082	8.60219	4.13829	5.85583	1.65144	3.7523	6.94879	7.1616	2.06174	2.96198	3.8589	4.98007	7.68073	5.52447	2.7567	5.64854	15.9285	4.18001	5.77645	6.68465	8.85493	2.06174	4.37225	4.09532	8.14569	4.2984	6.61791	6.83587	4.8309	5.61851	2.96198	9.27996	6.0707	0.103807	7.36522
Patient158_T_RNA_liu	immune-high	6.37029	5.18122	7.11486	5.62895	7.33729	7.61339	6.22482	8.57654	10.6594	4.45809	6.4042	6.86545	4.65995	2.12941	5.75187	6.22482	9.15737	9.82606	8.87924	2.12941	4.22333	5.30684	4.52856	1.12093	4.99467	6.97044	9.44158	6.36622	4.944	10.8793	0.103807	7.54704	2.71719	7.87916	7.08009	8.43695	6.73741	6.38533	4.22333	5.66068	6.5804	12.1198	8.77076	5.22432	9.78346	4.13574	5.30684	8.71141
Patient15_T_M_RNA_liu	immune-high	7.37407	6.92455	7.5331	7.26067	9.12777	7.56042	8.04608	4.03739	12.2169	8.25561	8.69426	7.0063	7.72239	6.88186	4.55475	8.16951	10.75	7.66481	8.89362	1.17314	4.87798	6.85269	3.81345	4.93476	7.67318	6.52304	12.0385	6.30346	6.36674	11.0498	5.52138	7.03255	5.32296	8.28866	8.22748	11.8966	7.35731	7.1571	4.98939	6.79251	7.27174	12.2792	4.93476	6.14403	8.68187	5.96478	7.10856	9.60761
Patient165_T_RNA_liu	immune-high	6.47142	5.49171	6.6348	9.03327	8.18101	6.41374	5.79319	9.36722	9.89429	6.57275	7.03638	6.67964	5.70917	3.82235	5.77952	4.15432	8.96698	8.14148	7.2447	8.03909	7.04783	4.84733	4.92387	6.50792	4.23666	3.97406	8.69762	3.97406	6.05383	13.2225	4.68085	6.07636	3.06949	8.36156	4.84733	8.26923	5.75179	6.05383	4.45873	7.30319	5.47485	10.0596	6.77226	5.25544	10.8327	7.2447	0.675792	8.53834
Patient166_T_RNA_liu	immune-low	3.72088	1.65074	1.07538	4.44149	5.80236	3.95718	4.44149	5.09255	7.3866	4.37124	3.85792	3.63622	4.13729	2.06096	4.05004	3.63622	6.87979	3.85792	1.07538	5.47401	0.103807	3.95718	2.37998	5.4401	0.103807	0.103807	4.85583	1.07538	3.37416	9.04932	4.13729	3.05369	5.60222	7.11291	4.69258	4.69258	3.05369	0.103807	3.51113	5.63257	4.21956	6.55482	7.60894	2.64108	7.34138	3.75133	0.103807	4.21956
Patient168_T_RNA_liu	immune-low	4.91963	4.89156	5.8652	10.3146	7.32916	4.80193	2.21743	6.72753	8.31356	4.45515	6.6354	4.10154	0.103807	2.68676	5.96493	0.103807	8.27799	5.51649	7.17109	6.23984	6.62672	3.76455	3.32405	0.103807	0.103807	5.33667	6.6354	3.48629	7.42233	9.9786	0.740375	4.80193	1.18054	5.97863	3.99772	6.57355	2.01957	7.67463	0.103807	8.50086	4.67304	5.9511	5.92303	4.5682	8.29998	2.21743	0.103807	7.64057
Patient169_T_RNA_liu	immune-high	7.36537	6.32215	7.47255	6.1675	8.38391	8.33986	6.43014	5.36671	11.642	8.65442	8.12181	6.13841	5.50991	5.31563	6.93771	8.06881	11.3495	9.60631	8.68493	5.89338	5.9503	5.59804	5.33286	8.37562	4.69777	3.59431	8.78533	5.64017	5.65394	13.8245	4.94186	8.18246	8.5478	8.09429	7.95937	10.0319	9.17979	6.04742	5.96142	9.87755	7.63414	11.6664	8.1777	6.00506	7.93137	6.35625	6.58195	9.32783
Patient170_T_RNA_liu	immune-high	6.95013	6.09591	5.99569	10.373	4.7595	6.93019	6.21955	8.0205	11.4175	6.60691	7.1167	6.21955	5.50614	4.67561	5.88798	6.60691	10.1696	8.6232	7.14817	8.15048	6.30579	5.35253	4.91393	8.5661	5.88798	4.67561	8.43191	4.98536	5.29746	12.9369	5.35253	7.81038	5.64496	7.13252	6.62938	8.24082	9.40057	5.88798	5.92479	7.67652	6.58408	11.2716	5.81144	5.18059	9.41357	5.96068	5.50614	9.43286
Patient172_T_RNA_liu	immune-high	8.05003	7.91051	8.88861	7.28711	11.5084	9.57535	7.06479	7.7496	12.4406	8.85479	8.13492	8.21541	6.73371	6.25872	7.45734	6.50754	10.1072	6.09455	9.70972	5.14531	4.7448	7.2583	7.44034	9.14184	5.84181	7.2453	10.193	6.51838	5.79799	17.4809	8.40407	6.91284	2.71485	8.95396	6.30954	9.86112	11.0504	7.61212	4.93483	7.79934	9.24661	11.4132	9.53788	7.60705	9.22444	6.30329	6.81949	12.1415
Patient173_T_RNA_liu	immune-low	5.96859	3.23067	5.61091	5.12999	8.29544	6.5098	6.85014	8.3668	10.0901	5.8549	4.58098	4.44994	4.3058	2.1821	5.88903	3.33339	5.87207	4.88145	5.46016	7.35021	8.38784	4.40348	3.68376	4.77597	2.38704	0.821556	7.10368	2.86966	7.06689	12.7226	3.60382	4.91496	8.07968	7.64799	4.14564	6.28475	4.3058	8.34545	6.46525	7.0519	5.50487	7.29401	7.28121	3.68376	10.2717	6.62565	3.12008	9.11155
Patient179_T_RNA_liu	immune-low	2.92853	4.16264	5.68871	0.103807	7.43988	0.103807	0.103807	0.103807	9.16354	4.93241	0.103807	4.93241	0.103807	0.103807	5.56591	0.103807	0.103807	0.103807	0.103807	9.95146	0.103807	0.103807	0.103807	8.70645	0.103807	0.103807	4.16264	0.103807	0.103807	3.24671	0.103807	0.103807	5.1187	2.40144	0.103807	0.103807	5.9068	0.103807	5.43167	8.1014	6.00461	2.40144	4.46715	4.46715	14.5502	6.78791	0.103807	7.47443
Patient17_T_M_RNA_liu	immune-high	7.64036	2.78119	7.80031	6.8532	4.60128	8.09621	6.25681	4.31638	12.1528	5.32991	7.08656	8.47694	5.77402	6.2839	7.45172	8.12647	10.3413	8.08855	7.79089	4.31638	5.10527	5.43034	6.72065	10.9461	6.50729	6.33662	8.50024	6.59645	7.41542	13.3187	5.27694	8.76833	5.43034	8.27567	7.20471	9.11617	9.08954	7.77188	7.27392	8.83397	7.90874	11.6605	11.4892	7.89122	13.1664	5.43034	6.14302	9.63856
Patient181_T_RNA_liu	immune-high	7.6092	6.50947	7.59046	6.19717	7.46797	8.70199	6.76606	8.44677	12.0455	8.0124	7.98159	8.11534	5.46088	5.56847	5.34461	7.47905	11.3804	8.54488	9.48493	5.78023	3.58346	6.04155	6.05641	8.61432	6.49863	0.103807	9.63231	5.85013	7.60569	15.691	6.54152	6.30065	8.87543	8.61682	8.96873	10.0212	8.23774	7.04472	6.04155	6.62364	7.15929	12.2635	9.21213	7.14546	12.2042	5.70677	6.1001	10.787
Patient183_T_RNA_liu	immune-high	7.02199	0.103807	8.83496	7.9677	8.28701	8.49684	0.103807	0.103807	12.0194	4.24518	9.62242	5.57249	6.77614	0.103807	0.103807	7.94693	9.32801	10.0516	8.87948	0.103807	0.103807	4.77147	6.10965	8.73755	9.67809	11.7089	11.6485	5.77459	0.103807	14.6518	7.06021	7.81562	0.103807	10.7687	7.58416	12.7908	7.86811	0.103807	8.85368	9.38316	7.3824	12.3698	8.16043	10.2512	12.3643	8.14227	7.95389	10.5114
Patient184_T_RNA_liu	immune-low	3.09017	0.103807	0.103807	0.103807	0.103807	0.103807	0.103807	8.20542	11.6072	0.103807	6.82759	0.103807	0.103807	0.103807	0.103807	0.103807	11.0261	0.103807	0.103807	6.35757	0.103807	0.103807	0.103807	0.103807	0.103807	10.8827	7.34809	0.103807	0.103807	14.717	0.103807	8.07422	0.103807	7.91815	0.103807	6.90091	0.103807	8.04216	0.103807	0.103807	7.27643	8.56252	6.58222	8.36075	11.6008	0.103807	0.103807	0.103807
Patient185_T_RNA_liu	immune-high	6.82326	6.62382	6.40739	10.2821	7.09173	7.69937	4.61063	9.22573	10.7703	5.86025	6.5411	5.14657	3.50828	5.75407	6.28564	6.33558	9.22904	6.92232	8.94524	8.72638	2.71593	4.48349	5.20147	7.07713	0.103807	10.0057	8.39951	3.95424	5.75407	14.4233	6.18025	5.89397	0.816847	8.30553	6.08126	9.57145	7.48377	9.20909	4.68956	6.31082	7.33211	10.4114	9.93862	4.90335	9.3854	3.10953	5.6979	7.73237
Patient187_T_RNA_liu	immune-high	6.59115	4.84358	6.88915	6.20208	8.35299	7.23627	6.61184	4.00404	10.5883	6.84648	6.26824	5.92969	4.52069	4.44643	7.74223	4.78453	9.43225	7.23627	6.69437	6.33149	1.15456	4.59131	5.20057	8.76939	4.00404	5.87412	8.15156	6.13274	5.28821	14.4319	4.9549	6.74171	1.75605	8.42727	6.88915	8.47006	7.66247	5.75612	6.54225	7.04824	6.43112	10.7686	7.39275	7.22521	10.0521	5.28821	3.19149	9.27487
Patient18_T_M_RNA_liu	immune-low	5.46805	5.63235	5.92762	9.08166	6.30499	5.52784	4.80418	10.6018	9.94091	6.27302	4.26849	4.80418	3.28398	3.14955	3.40694	4.80418	10.605	7.98441	4.33194	5.4726	3.90109	4.33194	2.18298	4.75872	4.71179	3.98244	7.94436	2.6494	7.27915	10.3917	0.956935	6.46922	5.44416	7.17918	7.31099	7.40987	4.45104	4.84825	4.66327	4.97291	5.44416	10.1774	2.43496	4.33194	6.42625	3.52024	3.90109	6.59093
Patient191_T_RNA_liu	immune-high	7.43232	4.19978	7.36738	6.12187	11.126	8.04333	6.32001	8.83911	12.2574	7.41691	6.32001	6.91007	5.58055	6.13508	6.51457	6.27297	10.7279	8.50435	6.43132	9.77758	5.41708	4.96313	5.15697	7.2927	4.77335	10.7725	7.82425	5.45972	6.97765	14.0224	3.58115	8.20558	5.61868	8.00065	7.83644	7.50097	7.98978	7.15677	5.5214	8.18983	6.91007	11.6944	6.29668	6.13508	12.658	7.33911	4.66819	9.85449
Patient192_T_RNA_liu	immune-high	8.50565	8.34601	7.99629	9.83081	11.6857	8.25831	7.54858	9.93347	12.597	8.28074	8.32026	7.72905	6.33474	7.37599	6.66991	7.65543	12.7019	9.43045	9.02283	10.7922	7.20827	7.13137	4.8043	5.80132	6.74926	12.589	11.0246	7.40077	7.06055	16.0366	4.47143	8.17934	3.85874	9.69712	7.92973	10.8131	7.64855	8.46439	6.35179	8.24012	6.89595	12.6512	8.599	7.57785	11.8678	8.30721	5.80132	8.83251
Patient193_T_RNA_liu	immune-high	7.46531	5.2547	7.17845	7.14929	7.90997	7.76369	6.11864	6.57855	11.4193	8.22153	7.16102	8.10181	6.86351	6.45052	6.15431	6.42154	10.9212	8.16728	7.54377	6.29942	4.45587	6.11864	5.68687	10.1441	5.586	5.21021	9.58513	6.14252	5.09257	14.9151	6.50679	8.34499	6.64692	7.79039	8.47291	8.83895	9.55431	6.33093	5.79627	7.19567	7.24061	12.4565	7.54825	6.57855	11.3095	3.96055	6.08207	9.71719
Patient195_T_RNA_liu	immune-high	7.46305	6.78959	7.66423	6.638	10.267	7.41388	7.54752	6.00288	11.1901	5.02685	7.81827	7.51058	5.96697	6.87925	8.70468	5.49863	6.81	7.93902	7.74065	4.00448	6.20135	6.0205	7.25174	11.4785	5.22227	5.36706	9.74584	6.76889	8.2278	14.8888	5.09497	5.81368	8.62628	6.34815	3.03	9.41039	10.3504	5.49863	8.10102	9.368	8.5342	8.23159	12.9357	6.89844	11.206	6.48138	5.70888	9.64577
Patient197_T_RNA_liu	immune-low	3.8958	3.11936	5.16543	4.87581	4.97895	4.7058	3.28954	8.1215	6.91583	2.70359	4.9283	4.76472	1.11272	1.11272	1.11272	1.11272	5.92861	2.9264	2.70359	5.12102	8.50522	0.103807	2.11715	0.103807	0.103807	4.97895	6.83565	1.11272	6.44328	9.50956	0.103807	4.02729	9.64119	3.92767	0.103807	6.61323	0.103807	2.43997	2.9264	4.87581	2.43997	5.0752	5.95415	3.44173	12.4969	0.103807	0.103807	5.33055
Patient200_T_RNA_liu	immune-high	7.23323	7.6046	7.45959	5.758	6.29114	7.0576	8.46661	5.4555	11.0126	4.99019	8.1869	6.96393	5.14996	7.04749	4.49041	7.34866	9.31435	10.6915	8.58321	7.56261	6.30819	6.79286	3.49962	4.36572	6.04906	9.61924	11.2702	7.40519	2.92382	14.5962	7.65875	8.15899	6.37441	7.80399	6.7436	11.0223	6.55659	7.0373	4.42941	8.26317	4.90313	8.84499	10.9651	5.98691	9.39632	4.36572	7.40519	8.05177
Patient205_T_RNA_liu	immune-low	5.96768	4.8667	6.47061	7.11139	8.13152	6.71719	5.09317	8.34459	11.4322	6.64754	5.70924	5.9975	1.44764	4.38617	1.44764	4.8667	9.16244	6.80512	5.34862	6.84715	3.83781	4.49594	2.94236	5.56557	4.94621	4.49594	8.32241	5.70924	7.33465	11.8451	0.103807	8.87814	8.22215	7.11139	6.67113	6.69434	3.22337	5.88093	0.103807	7.14548	3.99564	8.04387	4.26737	3.83781	11.5184	6.4158	5.61506	7.75466
Patient206_T_RNA_liu	immune-high	7.14523	7.10582	6.94793	6.55283	5.93661	9.25497	4.9379	4.73184	12.6716	4.9379	6.74341	8.42098	6.56842	5.45649	6.29622	4.55535	8.92038	6.05199	7.5046	4.03326	6.5991	5.615	5.15992	7.2384	4.61661	1.06661	8.65068	5.78475	8.63596	17.5433	6.52114	8.65433	6.05199	9.02293	6.71568	9.0342	8.07312	6.83647	6.48874	7.82968	6.87459	10.4516	12.8522	6.15882	10.1067	3.73481	6.21931	9.60028
Patient20_T_M_RNA_liu	immune-high	7.73253	7.8957	7.87484	6.35752	9.75659	8.40763	10.381	9.95186	12.1574	10.0357	7.57195	7.03351	5.31566	7.09494	6.2536	7.94325	12.6254	8.37333	8.4646	9.84506	7.51015	6.95617	5.31566	9.93011	5.47203	3.34947	10.1588	6.69563	10.5583	9.46706	3.34947	9.23298	2.16797	8.42209	8.75458	9.99761	5.83095	6.91588	5.6463	6.58007	6.20984	11.4953	7.81768	5.80177	8.07103	9.8015	6.33732	10.9519
Patient23_T_M_RNA_liu	immune-low	5.48039	3.74133	4.88055	4.17825	6.86416	5.44786	4.45211	8.77845	8.93723	3.26144	8.41645	5.85399	3.83994	3.26144	3.93224	4.17825	4.01899	2.75513	5.80601	3.93224	3.63548	3.63548	2.94434	6.39798	5.85399	3.39719	5.90044	2.94434	5.53875	12.0622	5.13479	5.50909	7.06099	11.0552	3.83994	5.8774	5.05492	6.49197	4.32167	7.66243	4.38836	4.83346	6.92158	4.92616	11.8401	4.01899	2.94434	8.81224
Patient25_T_M_RNA_liu	immune-high	6.93849	6.50893	6.8704	5.9021	11.1582	7.60582	8.10665	5.01546	11.9113	5.74685	6.64708	7.61708	5.54954	5.64057	6.24446	4.98103	8.16148	5.42701	7.30549	5.54954	4.0293	4.0293	4.62748	8.58188	5.99129	10.6052	9.03418	4.79538	5.93844	14.8137	7.38005	7.68816	5.45236	7.48204	6.35613	8.02028	9.44743	5.29311	5.82656	7.36677	6.90753	9.87173	7.71982	5.54954	9.24833	4.98103	4.27642	8.95658
Patient27_T_M_RNA_liu	immune-high	7.8073	6.01985	8.0432	6.56561	6.77661	8.16484	6.76566	2.78151	11.5898	5.29264	6.65137	7.3385	4.94995	4.38985	8.34477	6.69818	10.5317	10.6702	7.91532	4.69691	4.60164	5.90483	6.89183	9.89676	6.57818	7.5888	10.8776	7.04455	8.88201	12.9253	6.33329	7.14088	7.37497	8.35211	7.03546	11.409	9.75452	7.93987	9.20328	9.60133	9.05382	12.1025	11.3225	7.78586	10.7093	6.70965	6.52724	10.6278
Patient30_T_M_RNA_liu	immune-high	6.66416	8.47921	7.87853	7.80089	6.58774	6.71413	5.55055	8.78018	13.0686	6.44921	7.83468	7.16732	5.88747	6.73813	0.103807	8.82569	10.9911	8.85891	9.5192	0.103807	4.87063	7.81224	4.95498	0.103807	7.39574	3.54132	12.6876	7.41075	7.88929	12.449	4.68554	6.99874	2.20076	11.5408	6.41983	12.8309	3.74456	5.70466	7.38057	0.103807	0.103807	13.4509	7.51167	6.73813	8.32135	1.50381	6.83033	8.72119
Patient31_T_M_RNA_liu	immune-low	5.40261	5.51697	5.92352	4.82043	3.01594	5.2441	6.97243	0.964499	10.5679	4.72799	4.86451	5.06676	4.86451	5.83766	3.42213	3.91677	8.79107	6.47172	4.90729	8.25417	4.46711	3.64071	2.44851	3.16441	3.01594	3.01594	6.47172	4.1484	6.4574	13.6892	3.29901	7.36661	2.66341	7.15215	5.76973	5.88123	4.94884	4.86451	5.37179	6.2235	3.91677	9.81483	4.52319	5.51697	9.03483	4.34793	0.964499	5.57119
Patient32_T_M_RNA_liu	immune-low	4.86152	4.60762	5.76404	3.35477	5.9308	5.96964	0.103807	4.83499	9.8111	4.91677	5.13751	3.9283	5.8705	4.99417	0.103807	5.47105	4.078	4.078	5.13751	6.39759	4.79229	3.66985	2.78679	3.9283	0.931257	7.7975	6.80445	4.33759	8.95993	9.40994	0.931257	5.06762	8.09845	8.78859	0.103807	6.71584	5.20417	4.14741	5.03136	6.63357	0.103807	5.52421	7.22941	0.931257	12.5604	1.83657	0.103807	8.4016
Patient33_T_M_RNA_liu	immune-high	8.60833	7.94164	8.79098	7.21815	10.3172	10.4842	8.48024	8.63822	12.9551	6.89111	8.21679	7.99655	6.62683	7.98754	8.57949	6.42812	9.14498	9.08502	9.10598	5.37872	6.21315	6.30302	6.25878	7.80989	6.86184	13.1865	10.8474	7.07242	7.74723	16.7985	7.43905	8.13758	9.49723	9.32201	7.00261	10.5666	10.4858	6.08389	9.62179	9.46353	8.67515	10.8499	11.175	9.00917	8.12531	7.12265	5.53525	11.7614
Patient34_T_M_RNA_liu	immune-high	5.8381	3.64011	6.50704	5.2873	6.62275	6.9673	4.916	2.61781	11.132	6.26731	5.85896	6.48682	4.57656	6.82958	7.11953	4.13185	5.2873	3.90683	6.19437	1.22681	1.22681	3.31264	5.1397	11.5592	0.103807	6.21909	7.37191	4.23243	5.50401	15.5769	8.33365	6.00829	4.916	6.03639	3.64011	7.11953	8.08733	2.61781	4.78964	7.46787	7.18374	6.14361	10.6809	6.46632	6.40298	5.85896	3.90683	7.3157
Patient35_T_M_RNA_liu	immune-high	6.27858	6.55401	7.10394	8.03714	8.69463	4.32418	6.76987	3.39957	10.7659	4.97293	6.58282	7.92908	1.57059	8.04752	8.32841	5.54135	8.8975	4.45463	6.49459	4.02147	5.21305	6.15409	4.68472	6.97944	5.94804	6.93543	9.33026	5.80861	5.41884	8.26759	5.13736	7.27262	9.326	6.5246	5.13736	8.81489	6.71886	5.41884	1.57059	6.43262	4.97293	9.65933	6.5246	6.19199	7.68514	2.75736	6.4006	7.47063
Patient36_T_M_RNA_liu	immune-low	5.66152	3.77627	6.74337	7.12246	7.92411	6.19078	7.49488	6.23981	9.63995	6.76027	5.68881	5.32978	4.12843	3.11283	4.97174	2.45787	7.04871	3.70821	5.83957	5.30695	7.84708	3.63678	2.08112	6.73484	4.8507	3.30939	8.11361	3.21446	6.20319	12.2124	6.83398	5.43879	3.48235	6.80982	4.17959	7.12899	3.84126	2.28176	5.55958	5.16184	3.70821	7.51493	10.7942	5.55958	8.12344	6.39939	0.770578	9.06902
Patient38_T_M_RNA_liu	immune-high	5.89043	5.49758	6.0175	5.67411	5.52854	5.55885	6.72717	5.36662	10.6248	6.61624	6.31256	5.72846	4.14863	5.18421	4.78331	4.97534	8.95996	4.36992	7.54915	4.43674	3.6821	5.06255	2.32048	1.03893	5.90401	0.103807	9.35922	4.56174	6.10227	13.4218	3.44302	7.17162	7.63702	8.27522	5.72846	9.00193	3.30677	3.97967	4.62041	10.8158	4.22623	9.51228	10.225	5.33194	9.57295	5.0196	5.46594	7.93734
Patient40_T_M_RNA_liu	immune-high	5.49822	5.50427	6.17643	5.55848	2.43807	5.35912	6.51477	6.30882	8.13818	5.32825	5.44795	3.90469	0.103807	4.51079	4.20577	4.13618	7.18303	8.94509	7.68137	7.47842	4.97666	5.6857	0.103807	7.9932	2.65262	3.00466	9.11974	5.09141	5.75697	9.08092	0.103807	5.53163	5.01593	7.98827	6.22751	8.90381	6.24414	2.18594	4.93629	5.35912	3.81847	10.0312	10.7603	5.80261	11.9601	2.18594	5.58483	8.06985
Patient42_T_M_RNA_liu	immune-high	6.30584	4.59748	6.5758	5.76718	5.04906	6.72887	5.61833	5.19638	11.2813	4.48733	6.21018	6.60247	5.39248	3.93652	6.17508	6.24445	10.7378	8.24604	7.09088	5.9855	0.103807	4.79536	4.88498	7.72154	4.88498	7.12806	8.05654	5.19638	4.36807	12.2285	4.23805	7.70933	4.09515	8.29591	7.58112	8.47253	7.60769	3.75827	5.61833	6.77648	7.01351	11.8277	5.04906	6.84508	13.8937	3.75827	3.75827	8.73604
Patient45_T_M_RNA_liu	immune-high	7.39231	6.22847	7.63692	6.00952	10.2106	8.232	4.63404	7.11198	11.9335	7.95345	7.37544	7.96873	0.103807	6.41853	6.66359	7.28066	9.51615	8.75702	9.05426	8.92312	7.19229	6.17677	6.98246	5.64115	4.84749	10.9109	9.67598	6.80652	8.22566	14.3847	0.103807	9.08964	5.249	8.79181	7.42059	9.63106	7.28066	6.27838	4.4719	7.8081	7.07008	11.1458	5.75129	6.64468	10.3542	4.55525	6.09556	9.19735
Patient47_T_M_RNA_liu	immune-low	4.45689	2.26919	5.12052	8.47194	4.16441	4.77062	3.0987	2.26919	8.27229	1.95756	4.37439	4.37439	1.00798	4.66807	5.4335	4.16441	5.90864	5.15884	3.82633	3.7278	1.00798	0.103807	1.95756	4.08702	3.50791	3.0987	5.99591	2.93168	5.3027	9.9417	4.55767	5.26806	6.0782	7.39033	7.64778	6.66218	5.81576	3.38397	3.50791	4.00525	1.95756	7.51374	7.9614	3.7278	12.7137	1.00798	0.103807	5.55343
Patient4_T_M_RNA_liu	immune-high	6.18647	4.96975	6.19704	6.61092	9.26376	6.21347	4.22706	6.48119	10.0547	6.56042	6.11192	4.51917	5.08142	4.71658	0.103807	4.93052	9.79971	7.4168	7.00005	2.39988	5.08142	2.96336	3.77437	7.15274	4.09135	5.71014	8.9176	4.2904	6.94206	10.5786	4.96975	6.19704	5.5894	7.62771	7.01888	7.98444	7.45185	6.33862	5.40135	12.1333	5.00794	10.8654	5.00794	5.18506	8.64817	2.6131	3.6829	9.34991
Patient51_T_M_RNA_liu	immune-high	6.55588	0.103807	0.103807	7.04393	8.74271	6.46483	7.62497	6.76634	11.8088	10.4052	5.87816	8.34747	8.34177	0.103807	0.103807	6.88072	12.612	10.9294	7.98057	7.38027	3.50334	0.103807	6.89634	6.81647	8.74271	11.0909	8.08652	0.103807	9.74306	15.0793	0.103807	9.24185	0.103807	9.21407	8.81437	9.43876	8.20418	8.17885	0.103807	5.67576	7.93591	12.8298	11.2814	6.84895	11.4688	0.103807	0.103807	7.82599
Patient56_T_M_RNA_liu	immune-high	7.64103	5.73421	7.8919	6.63125	10.0215	9.02969	6.19769	9.46259	12.2554	5.91135	8.4462	8.03265	6.0691	6.11325	6.93986	6.21129	8.51364	5.86045	7.73121	5.96051	7.67341	6.05408	6.62109	10.4407	5.99238	10.093	8.56223	5.65678	5.96051	15.5401	8.4462	7.5557	7.63859	7.14517	5.21866	8.46052	9.5347	6.98808	5.63675	7.11654	8.06298	9.46116	10.1113	7.07993	9.56548	3.33844	5.46568	9.80862
Patient58_T_M_RNA_liu	immune-low	4.15024	7.22445	4.64193	7.8862	7.45241	6.66906	7.33533	1.4757	9.38813	1.4757	6.18489	5.75431	4.42985	0.103807	0.103807	0.103807	8.06232	4.91104	8.37569	5.39343	0.103807	0.103807	8.14292	0.103807	5.45085	0.103807	2.63095	4.03859	6.95359	13.8212	0.103807	7.43828	0.103807	6.66906	0.103807	5.45085	8.84058	4.53979	0.103807	0.103807	5.06607	8.84058	6.59459	0.103807	10.6066	5.13776	0.103807	6.91331
Patient61_T_P_RNA_liu	immune-high	6.21589	6.33301	10.2889	3.63666	8.68	10.5517	7.68378	0.103807	10.3778	6.97808	7.60176	8.26623	8.51055	6.97808	9.06378	7.68378	9.12378	0.103807	6.8418	0.103807	8.75781	9.82993	3.63666	0.103807	3.63666	11.1652	7.97191	9.12378	0.103807	11.1069	0.103807	8.21197	0.103807	3.63666	8.68	11.7921	0.103807	6.8418	10.9165	7.32336	0.103807	10.4847	3.63666	6.11382	11.2948	3.63666	0.103807	7.10258
Patient62_T_P_RNA_liu	immune-high	7.03137	4.55538	7.09716	6.26453	8.87046	8.98021	7.66547	6.33124	12.1297	6.18258	5.87495	7.18996	5.02722	3.90907	6.17048	5.90446	10.1486	7.70793	6.60731	8.70841	5.3396	5.00013	5.63197	7.0583	6.38457	5.78261	8.16343	6.37406	8.95399	13.7488	4.22198	8.34391	5.54094	8.04917	7.15355	8.18764	6.37406	6.33124	5.48343	5.55961	6.15829	11.3708	5.76663	5.919	6.33124	5.57804	4.79483	11.0386
Patient6_T_M_RNA_liu	immune-high	6.86655	5.69618	7.06227	6.79546	7.33854	7.62802	4.05209	6.74893	11.0647	6.28425	9.30745	6.44468	7.12921	4.64676	6.72989	6.43296	8.72612	8.36493	7.33224	5.15493	5.29107	5.41547	5.03594	9.03621	6.13301	5.71567	9.73984	4.97255	6.49066	11.2314	5.29107	7.14367	3.0226	8.44301	5.86278	8.5143	8.24263	6.93503	5.15493	6.74893	6.51311	10.307	2.74759	6.51311	8.37416	5.31683	4.90624	10.4492
Patient72_T_P_RNA_liu	immune-high	6.90549	6.68363	7.45253	5.41679	6.33894	6.81189	5.13787	3.94589	10.4707	6.78535	7.4693	7.80497	5.50619	6.68363	5.59036	5.10962	9.07788	4.42997	8.75439	4.56092	4.33556	6.21183	5.43966	6.65459	5.16558	7.04604	10.4234	6.02784	5.19276	14.5433	3.41037	6.8031	4.95944	7.18112	7.95143	9.80308	9.16796	4.12591	4.12591	6.39853	6.78535	10.1134	8.52764	6.66434	10.731	5.90173	5.63068	10.9936
Patient73_T_P_RNA_liu	immune-low	5.38382	4.28144	5.83353	5.24102	4.79688	5.24102	5.30336	4.00954	10.3467	4.70748	4.88105	5.03597	4.21812	5.83353	6.20412	6.60154	9.01679	7.25796	5.14213	2.60529	0.93334	2.39233	3.35904	5.17585	4.08247	2.60529	6.73194	3.93273	5.17585	11.4001	4.15189	6.26805	7.51008	6.49871	6.38799	8.08999	4.96059	4.00954	5.10761	13.109	4.61218	9.58123	7.10007	5.33355	8.35576	1.8399	2.79082	6.96194
Patient77_T_P_RNA_liu	immune-high	7.16423	6.75866	7.76577	6.22286	6.64992	7.02724	7.05076	4.00753	12.491	5.59235	8.6016	6.72006	5.28373	6.86863	8.14665	8.82721	10.7025	9.64667	8.6614	7.44325	6.01536	6.10796	4.00753	4.4929	6.42839	2.76392	10.7843	6.27705	6.62923	13.4445	4.39827	8.26534	1.97581	8.60425	7.62138	10.9555	4.39827	7.25357	5.08542	6.15213	4.44636	11.2057	6.95428	6.01536	11.8778	6.01536	6.91209	7.26031
Patient78_T_P_RNA_liu	immune-high	7.43362	5.87627	7.60531	6.27938	5.67226	9.13945	8.10208	7.2035	12.163	6.81971	7.04328	7.46478	5.34575	4.55166	6.10995	7.2119	10.2453	9.21243	7.88814	6.7522	5.87627	5.43456	5.37596	9.1977	5.89726	0.952546	9.35956	6.05498	8.9541	14.9493	4.55166	9.03207	3.27522	8.93139	8.27239	8.63607	6.64462	7.77931	6.93582	7.34004	7.81283	11.5922	9.02731	5.6964	9.99452	4.05023	5.91794	10.2299
Patient79_T_P_RNA_liu	immune-high	7.34739	6.73851	7.55369	5.59873	8.75522	7.2853	7.60186	7.60861	13.4611	7.47459	7.12501	7.83275	5.75295	5.54342	7.68086	6.77498	10.6734	8.35449	7.35119	7.44472	5.15795	6.73851	5.12065	5.15795	3.69164	3.34869	10.0671	6.75077	6.60982	14.1948	4.4007	8.40579	8.89434	9.20841	7.70627	10.1631	4.05015	6.4979	4.73281	6.58264	6.59629	10.7045	11.5725	6.11726	7.94904	5.99891	6.82221	9.15175
Patient83_T_P_RNA_liu	immune-low	3.92263	6.00825	5.03213	3.89915	5.71423	5.07509	4.89501	5.27256	7.86713	2.80905	4.23845	3.5793	0.103807	3.31833	1.04513	1.04513	4.51294	4.31212	4.31212	3.99175	3.1677	3.1677	2.5896	4.16081	0.103807	5.89293	5.37925	3.31833	4.84624	11.9498	5.11681	2.80905	0.103807	6.81794	4.51294	5.5412	3.99175	2.99949	2.80905	6.30745	3.31833	7.64279	6.89189	0.103807	5.57152	1.04513	2.99949	3.89915
Patient86_T_P_RNA_liu	immune-high	8.92672	8.33385	9.12324	7.13887	9.25038	10.5207	9.34629	2.28697	12.9441	7.77446	9.3899	9.84871	6.96301	9.64606	9.09841	8.09372	12.1006	11.0024	10.3066	2.76195	5.76432	8.38812	7.45274	8.20953	8.13824	7.71037	12.5007	7.84779	5.54668	16.1016	6.54477	8.0216	5.57575	9.24134	9.8262	12.4402	10.5613	8.20489	8.3381	10.6313	9.21617	12.8148	10.0755	10.2149	8.67679	4.32934	9.00532	11.2825
Patient8_T_M_RNA_liu	immune-low	5.60419	4.61095	5.88569	5.1604	5.0414	6.43853	5.7212	4.61095	9.71541	6.87252	5.0414	5.07208	3.99468	4.56854	4.94522	4.05737	8.01942	5.01004	5.93661	5.39693	3.63244	4.52484	4.87734	5.29656	3.99468	1.96581	8.01548	3.99468	3.92915	13.0085	5.01004	6.03334	3.36145	7.52137	5.77814	7.00565	6.43853	2.41202	5.29656	6.91546	5.86832	8.22113	10.1568	4.33548	6.72585	1.96581	3.71253	8.9353
Patient94_T_P_RNA_liu	immune-high	7.27722	7.68913	7.02612	8.26863	10.0157	6.72282	5.67617	8.51592	10.8514	7.80812	7.30578	8.80874	4.49944	4.97681	4.57809	6.96889	11.477	8.76738	8.96325	6.4679	6.1059	6.65187	4.72358	10.1657	5.62152	6.55797	10.2219	6.25698	9.0101	11.2664	5.98121	7.6487	1.57315	9.88255	9.05031	9.48091	8.2863	7.16636	5.58389	5.08849	6.72282	13.0612	4.65267	6.2924	8.67199	6.60568	5.74597	7.73276
Patient96_T_P_RNA_liu	immune-low	5.5524	5.44037	5.30643	5.18446	3.58285	6.62356	5.35248	7.50792	9.95571	3.13327	5.69387	6.86504	3.72963	6.66063	8.60935	2.47665	5.69387	3.9251	6.25069	3.3302	8.44908	4.43342	4.66998	4.34509	0.103807	6.75793	7.5231	4.34509	4.9044	9.23891	5.39709	6.94234	9.27522	7.02285	3.3302	6.25069	3.23509	3.79777	3.9251	11.952	5.96974	5.20969	7.76784	5.05121	5.48239	2.29995	2.63406	7.92083
Patient99_T_P_RNA_liu	immune-high	7.6446	6.40324	7.32648	8.77342	12.6967	7.19192	8.19745	10.0527	11.4048	7.07913	8.30167	6.86449	5.86418	8.89503	7.21345	6.837	8.92797	7.19192	7.59613	7.70656	4.52764	5.18028	3.9419	4.83606	5.42144	13.7481	8.98543	5.34545	4.38309	12.2257	4.52764	8.78426	3.30317	8.45419	6.7215	8.32659	6.28617	7.57132	4.72048	10.0317	6.4584	9.62668	9.37523	6.87804	13.2187	9.05269	5.59557	9.8442
Patient9_T_M_RNA_liu	immune-low	5.48811	4.38085	5.39246	7.51124	6.83269	6.29829	5.9973	0.832112	10.1306	6.27218	5.55287	5.26588	3.78418	4.17081	4.94079	4.27965	6.44573	3.70832	5.59561	6.25895	3.25441	3.92489	3.45341	9.64114	3.62825	5.36802	7.11565	4.47542	2.40836	13.831	5.77364	6.33658	0.832112	5.44014	3.45341	6.17689	7.70422	3.14358	4.72679	5.84623	6.42218	7.76633	8.06893	5.63711	9.00196	5.06764	4.22625	7.15903
Pt101_pre_rna_038	immune-high	8.93833	6.81243	9.94155	8.38817	7.91096	9.04726	7.73188	7.20859	13.958	2.54732	8.44633	9.86816	7.48958	7.65807	12.7579	8.82077	10.1883	11.624	8.72462	5.45984	7.53152	6.83939	10.7943	11.9499	8.33469	9.94698	10.2505	9.1968	6.4596	13.7246	7.77442	8.50012	4.81298	8.92042	6.96101	10.7917	11.0931	8.10399	10.2156	12.3432	12.3151	11.5124	10.9009	9.29137	11.2754	4.72897	7.88531	12.8516
Pt103_pre_rna_038	immune-high	8.15455	8.86047	8.77147	9.24441	9.60332	7.81003	5.02095	7.16682	11.6578	7.94218	9.52645	8.16141	6.01699	8.4175	7.24568	5.73058	10.2474	9.14506	9.64917	6.9537	5.09853	6.72817	7.68984	9.63947	6.74032	10.7516	11.8308	8.08722	6.25585	14.3878	6.69108	9.44524	0.103807	8.81522	7.77501	10.4808	10.6434	6.72817	5.77852	8.40228	7.09291	11.7602	7.72084	6.07573	11.8596	6.40073	6.61391	9.43219
Pt10_pre_rna_038	immune-low	4.78876	2.84973	4.92513	3.87831	7.11634	5.54656	5.00385	2.98006	9.61819	5.3068	3.97528	4.57935	2.98006	5.09298	4.94122	3.62297	7.7556	6.93938	4.38127	2.70644	1.64122	3.09959	3.3125	6.04052	2.91637	5.78813	5.63825	2.62908	5.21713	10.0497	5.06388	5.49298	3.26215	6.58213	5.10731	5.31917	5.73373	2.98006	5.0191	5.81458	4.23229	7.54272	8.78805	4.71657	5.44864	3.04107	1.47431	6.54048
Pt11_pre_rna_038	immune-high	7.15162	6.65111	7.6549	9.04483	7.23092	8.3444	6.10779	6.96069	11.9148	5.90393	7.29617	6.06235	5.58846	6.78302	4.3063	7.52275	11.2607	7.47587	7.48451	6.2463	6.65111	6.35393	2.79802	7.53943	6.67395	6.62791	9.79516	4.97934	5.48894	12.243	7.05651	7.6549	2.55722	8.8413	7.64723	10.2551	6.91669	6.71857	5.68156	10.1997	5.95455	11.2909	7.56816	6.39116	10.621	3.68202	5.41856	8.50161
Pt17_pre_rna_038	immune-low	2.98362	2.89999	2.89999	6.56664	6.34832	2.09403	4.55079	1.41792	8.66255	2.89999	0.684434	3.414	1.90186	0.684434	8.41723	0.103807	5.04538	1.68009	2.55257	1.90186	1.90186	1.41792	0.103807	2.41531	0.103807	0.103807	4.41334	0.684434	3.79221	9.52957	3.34007	3.414	5.92388	4.41334	3.17977	2.89999	0.103807	1.68009	1.68009	3.73567	2.2636	4.73514	6.48323	0.684434	7.04506	2.41531	1.0973	3.55138
Pt18_pre_rna_038	immune-high	8.1733	6.09224	8.3087	8.29839	9.49633	9.02768	6.58309	6.56601	12.2816	4.84423	7.75158	7.66197	6.6736	6.89496	8.75365	8.31126	9.26582	11.5844	8.35667	7.89529	6.75122	5.66483	6.62494	11.0305	7.0319	9.19119	9.31778	6.85332	6.54872	13.6499	4.9794	8.93258	4.72616	8.82	9.23238	10.1968	10.4021	7.40287	8.70571	10.8052	8.64396	10.305	11.0363	8.42222	13.1842	3.92428	6.33342	10.9049
Pt1_pre_rna_038	immune-high	7.586	6.79842	7.62004	7.71424	9.44523	8.1637	6.21668	6.79842	11.5269	8.11947	7.27234	8.33076	5.37415	6.26078	6.4151	6.7373	10.0477	7.79144	8.25919	7.51471	4.93115	6.29299	5.52643	8.41123	6.33485	8.08616	9.38175	6.71369	6.48183	11.9629	4.81763	7.41578	3.89975	8.91584	7.36111	9.88195	8.61184	9.11668	5.77475	7.99445	7.1892	11.2091	9.78429	6.7758	10.7315	5.48984	5.33343	10.2223
Pt27_pre_rna_038	immune-high	6.0454	3.59368	6.06745	4.76527	9.49887	8.24239	10.7661	7.26372	9.26261	4.29527	10.202	8.73196	4.83642	6.2348	3.74926	0.103807	6.54201	5.44931	6.98715	6.00705	6.99495	3.11033	3.59368	0.103807	3.88969	6.43145	7.79709	4.24386	6.19475	9.66077	3.95509	5.92782	0.817203	7.01809	3.95509	8.07963	4.01765	9.45292	5.03096	6.16742	5.53735	8.11583	8.36777	6.16742	12.4719	4.80129	3.32345	9.62354
Pt28_pre_rna_038	immune-high	6.05497	5.89554	6.36903	3.86436	5.91103	7.35962	5.08046	3.79929	10.6327	7.03158	5.97135	5.65926	7.24211	5.83189	5.10759	5.02461	8.85266	7.17956	7.45249	5.18605	3.58434	5.84807	3.02514	2.77735	4.77671	4.93656	8.70059	4.04364	5.74816	12.3105	2.90656	5.89554	0.103807	7.30206	6.21537	8.53308	6.73366	5.35407	5.64081	7.74807	5.54481	10.6685	6.75955	7.92246	8.92309	4.84279	4.51822	8.32052
Pt34_pre_rna_038	immune-high	8.04378	8.1487	8.67245	7.36557	10.2895	8.34743	7.7496	7.90903	12.8869	7.81452	9.72353	7.17332	6.9691	9.1918	5.08077	7.59896	10.4404	6.47102	9.41596	5.9192	3.55376	7.5761	4.58111	4.09403	6.85976	12.0893	12.4334	7.20347	6.87857	14.4055	3.2414	10.0739	4.09403	10.0007	7.29732	11.5455	7.21091	7.26194	4.27528	8.97735	6.89714	11.796	10.0336	7.25476	12.4413	5.37375	7.34543	8.77137
Pt36_pre_rna_038	immune-low	5.85827	4.11238	5.25735	7.25881	16.1804	6.70718	6.04353	6.54955	11.8623	6.49654	5.4256	4.70502	4.05487	4.97682	5.25735	2.35895	4.81303	2.15513	5.55568	6.28774	5.93615	3.30177	2.15513	4.77792	0.807768	5.35588	6.41889	4.22094	6.5073	15.4444	7.27149	5.20544	4.32191	8.30397	4.05487	5.47027	6.68839	2.35895	4.77792	7.35725	5.23162	6.44151	10.1384	5.25735	8.35847	5.73114	2.15513	7.1255
Pt37_pre_rna_038	immune-low	5.84546	4.8273	5.71401	2.55948	7.08793	5.55874	4.34738	5.71401	10.0929	5.07663	6.45682	6.12165	4.00641	4.59127	3.62317	4.22875	8.36132	5.34726	5.7858	6.36605	4.45699	3.95751	4.18694	6.5422	4.38485	8.39843	7.71026	4.88074	5.55874	11.361	7.11047	6.37539	3.90689	6.61496	5.28916	7.34717	7.28412	5.79974	4.14388	4.77181	5.96965	8.44352	5.20787	4.49175	13.2478	4.71411	2.68494	8.22076
Pt38_pre_rna_038	immune-low	3.79132	1.77681	3.92477	3.2543	5.93752	1.9624	3.0234	3.38996	8.72624	3.18136	2.84599	3.38996	3.0234	4.7008	4.47529	3.0234	5.9152	3.57218	3.2543	3.2543	3.0234	1.9624	2.74837	2.12681	1.9624	2.74837	7.20333	2.27438	4.47529	11.2825	1.31374	5.12699	3.92477	5.22097	2.53075	5.10744	0.103807	2.53075	2.27438	6.24546	2.53075	5.71011	5.30919	1.9624	12.8324	0.103807	1.31374	3.2543
Pt3_pre_rna_038	immune-low	4.83431	2.89572	4.70123	3.40952	6.30519	4.54604	6.3434	6.83414	9.25699	6.14133	5.2761	4.54604	3.33562	0.682785	7.96237	3.89443	7.24072	4.25671	3.40952	9.59558	6.2459	2.67376	3.47982	4.47896	4.57844	0.103807	5.89346	3.08805	8.41451	9.20086	1.41495	4.04115	3.89443	6.29548	4.13127	5.86747	2.99509	4.81438	3.47982	4.54604	4.73036	7.33383	3.33562	2.09031	8.48671	7.09154	1.67678	8.95772
Pt47_pre_rna_038	immune-high	6.42182	3.98845	6.18728	6.83259	7.28197	8.10672	6.33171	5.71679	11.5234	5.24012	5.62364	5.91326	5.80429	3.77401	3.29919	6.2613	8.90714	6.10925	6.15435	6.93307	3.58927	4.26008	4.45293	6.06269	5.73175	6.37045	7.75798	4.08479	6.37045	13.3232	3.58927	7.4898	3.98845	8.41542	5.63959	7.57105	6.18728	5.83231	5.32147	9.83888	5.68641	8.89557	7.7097	5.50678	7.91693	4.98942	3.52204	10.508
Pt48_pre_rna_038	immune-high	7.4865	5.73054	6.31538	5.4087	9.00523	7.67888	9.4915	11.0052	11.25	6.29602	6.5128	6.73036	4.61066	5.84154	5.13126	5.25674	8.8905	7.42629	7.40837	4.54656	5.44431	5.29626	3.89494	8.56211	4.67202	6.4441	8.80747	4.94492	6.21586	18.7049	10.6467	6.89384	11.9694	7.86777	5.67166	9.30795	7.60999	6.0866	5.13126	5.61027	5.78711	9.54783	13.3568	8.32001	8.71208	9.16585	4.89431	8.871
Pt49_pre_rna_038	immune-high	7.9485	6.63696	8.34533	6.67983	9.9614	8.9981	7.4276	5.1165	12.1263	7.58923	7.91045	7.88136	6.13152	6.89157	7.39195	6.83959	11.4023	8.56476	9.12761	5.87536	5.79964	6.76987	6.37007	7.31789	6.57472	7.8328	10.8397	6.99024	6.02915	14.8331	5.98881	9.27328	3.64157	10.4197	8.85207	10.8221	8.29659	6.62823	6.51915	6.61061	7.38678	12.4119	8.68326	8.45798	9.79979	4.25425	6.52856	10.649
Pt4_pre_rna_038	immune-high	5.58013	5.79534	6.25473	4.48748	4.0953	6.47854	4.55457	6.61839	10.1554	5.18246	7.73863	6.17168	3.95334	2.41848	6.23441	5.79534	7.67597	5.1394	6.61839	4.55457	6.82952	5.00192	4.30467	0.103807	3.95334	3.68045	8.68721	5.22427	6.13926	8.79519	3.00283	6.04907	4.30467	7.49992	3.85029	9.04749	0.103807	5.41688	3.90273	8.20067	5.72427	8.04605	4.41711	5.16109	13.0039	4.92794	4.73895	8.61635
Pt52_pre_rna_038	immune-high	6.69952	3.98885	5.75328	6.34748	4.32956	7.56434	8.73985	9.78144	10.234	6.37225	7.92807	5.87956	3.98885	5.48467	4.76313	5.004	8.45695	4.76313	6.28365	6.51251	4.60498	3.14211	3.92334	8.44824	4.72519	3.02206	8.05967	4.72519	5.52939	16.816	6.90078	7.12132	10.4229	8.04819	6.02719	7.6529	8.1194	5.59398	5.31623	9.54054	5.03535	7.5207	12.6706	5.55124	6.37225	6.49006	3.02206	9.19851
Pt59_pre_rna_038	immune-high	7.32098	7.3989	7.52957	6.22017	9.95309	7.41402	5.92892	7.08935	11.5787	9.16957	7.7912	6.56528	4.44719	6.3411	5.26325	6.47205	10.3658	7.79506	8.46132	6.9232	4.52352	6.08818	4.3666	6.8803	5.90057	9.03099	9.96768	6.68643	5.87167	12.5645	3.22811	8.23886	3.81874	8.83901	7.53419	10.1306	7.49681	7.38363	5.39098	7.19814	5.79675	10.3889	7.60616	7.17466	11.9678	4.44719	6.03702	8.87587
Pt5_pre_rna_038	immune-high	6.82882	6.63615	7.42386	8.19043	8.49557	7.71592	2.86139	7.91413	11.5946	6.56454	7.86388	8.15256	4.80265	5.58083	5.73788	7.56159	9.32411	6.94088	7.92642	6.28794	7.74398	5.96143	5.64174	6.05398	6.19615	2.86139	9.83081	6.53273	6.69482	9.75357	6.08356	6.38615	5.23042	8.36015	5.14883	10.1113	4.44071	6.52197	5.62172	7.04227	6.39797	9.83951	5.25662	5.73788	10.3799	5.12058	5.70019	9.55542
Pt66_pre_rna_038	immune-low	4.30928	3.74155	4.40625	4.15777	4.74391	4.06442	1.4605	4.51609	8.62874	7.38008	6.04298	4.24544	2.14714	0.708187	3.96462	3.54823	8.97655	4.85956	4.99221	4.51609	4.28735	3.06065	3.24211	3.67995	3.54823	3.54823	7.49186	3.40328	5.40774	8.89756	2.73683	3.96462	3.96462	6.80459	6.31025	7.35567	0.103807	3.32494	2.61044	2.14714	2.14714	7.06169	4.01538	3.54823	8.21093	3.32494	2.96058	5.30945
Pt72_pre_rna_038	immune-low	4.36943	0.103807	4.66018	3.42741	4.53663	5.31507	6.51867	6.30811	8.12127	6.00045	4.02611	0.103807	2.72427	0.103807	3.33154	2.72427	7.32344	3.75759	2.9985	4.0861	5.74536	1.65523	2.9985	2.72427	2.38539	6.32065	6.12006	2.56476	5.80011	8.91853	0.103807	5.92033	4.14369	8.2283	4.579	4.19907	0.103807	3.5173	2.86789	10.5034	2.38539	6.6437	5.50284	4.0861	11.6343	4.80999	0.103807	5.5462
Pt77_pre_rna_038	immune-high	8.076	5.51412	8.4304	7.60767	7.33209	9.18733	7.86865	4.14851	12.4259	4.8301	7.79712	9.05802	6.45854	5.60511	8.22196	8.26446	9.93555	11.6027	8.40277	3.82423	4.2422	6.01659	7.71371	11.4105	7.28333	2.38947	9.36577	7.72997	6.04287	14.4776	6.41896	7.99516	4.88922	9.63014	6.74928	10.6335	11.3304	8.63642	8.88362	10.2558	8.99043	11.6593	11.7617	8.6321	10.1867	4.37224	7.51216	11.1491
Pt78_pre_rna_038	immune-low	3.03401	0.103807	4.07933	4.01352	6.43052	0.870585	5.30445	2.97431	5.99186	2.03203	0.103807	3.79589	2.48476	0.870585	8.24841	3.63013	5.15985	4.01352	1.73812	2.27608	2.03203	2.27608	0.870585	0.103807	0.103807	3.44281	5.53302	0.870585	5.06557	7.3433	1.73812	3.44281	3.71539	6.29858	3.53951	2.66703	3.63013	2.03203	0.103807	5.90378	0.103807	4.99912	5.53302	0.103807	8.60187	0.103807	2.27608	6.56294
Pt85_pre_rna_038	immune-low	3.07521	2.13955	2.60219	3.05193	2.60219	3.14543	2.46383	5.03233	9.80137	4.10246	3.46853	3.67077	1.72059	0.103807	2.13955	1.72059	6.49943	0.704766	1.4544	6.11631	3.67077	0.103807	0.704766	1.72059	1.4544	1.72059	4.3186	0.103807	5.43548	9.35821	0.103807	2.46383	3.67077	5.64209	3.23323	2.60219	0.103807	2.72843	3.73234	4.93094	0.103807	4.39674	2.13955	1.4544	10.4743	4.98253	0.103807	4.70388
Pt89_pre_rna_038	immune-low	5.54651	4.70109	5.04171	5.75972	4.75142	5.9868	6.289	5.72235	11.0541	5.36636	6.71396	5.46015	3.65759	0.619557	4.28884	4.41911	7.15365	6.818	5.6177	5.95494	5.5903	3.29994	3.54794	7.41799	2.82334	0.103807	7.30456	4.35545	5.72235	10.4704	6.70121	6.5811	3.36605	5.67097	4.70109	6.78213	7.6743	4.25435	4.14562	7.16762	5.30026	7.97895	6.39572	4.75142	11.2068	4.21901	3.6038	7.93607
Pt92_pre_rna_038	immune-high	6.9571	7.30036	7.78724	6.61863	7.53155	7.28836	5.30597	5.28198	11.1287	8.54762	7.79996	8.12387	4.49827	4.36761	4.95792	6.7292	11.6503	8.60675	8.80702	5.78699	3.44082	6.87262	5.10189	5.04601	6.46731	0.788184	10.8602	6.78999	5.68092	12.8626	4.32129	7.30631	2.79603	8.33967	9.13789	10.8139	7.8979	6.48843	5.18184	6.14711	6.55999	12.1897	8.04055	6.42413	9.25957	3.15415	6.27413	8.64251
Pt94_pre_rna_038	immune-high	7.00336	5.12178	6.97966	9.48386	11.9657	7.5334	6.44029	6.17147	10.3876	4.16563	8.55101	6.77262	3.62323	7.23661	5.92669	4.68254	6.24016	5.36266	7.46042	7.17478	6.25352	4.90195	5.43477	10.4884	5.28675	7.65412	8.69255	5.74951	5.85841	12.3973	4.04793	6.85378	4.37563	7.05023	3.53848	8.73602	8.61965	8.88932	6.14305	7.84706	7.11018	7.67908	11.72	6.44029	13.141	5.3125	4.86762	10.039
Pt9_pre_rna_038	immune-low	5.01734	4.27849	5.5914	5.51083	6.80884	5.09054	5.75425	4.49502	9.52549	4.11368	6.49372	3.46289	3.59382	0.676613	4.56053	6.73982	6.36212	2.07631	4.56053	5.33478	3.77033	2.97888	0.676613	3.77033	2.24521	4.87571	6.22742	2.65818	6.97423	12.3432	4.27849	5.62241	4.15668	6.1656	4.68326	7.68927	3.92757	4.71237	3.71386	4.90122	4.31691	5.83589	6.81557	3.31887	9.41027	4.11368	3.92757	9.31739
[truncated: 7 more columns]
